# Supplementary material for: Genetic mapping of time-to-maturity trait in hypogaea x fastigiata peanut background reveals a significant effect of pod-related and flowering pattern
Source: BMC Plant Biol. 2025 Dec 1;26:27. doi: 10.1186/s12870-025-07707-z (PMC12777413; doi:10.1186/s12870-025-07707-z)
Supplement: Supplementary file 1 — Supplementary Material 1. [file 12870_2025_7707_MOESM1_ESM.xlsx]

## Sheet: Table S1
Table S1. Phenotypic trait values of MI and the component traits in 254 Hanoch X IGC99 RILs.
		Trait name	Measurement unit	Transformation method	Trait abbreviation	78	79	80	81	82	83	84	85	86	87	88	89	90	91	92	94	95	96	1	2	98	3	100	4	101	5	102	6	103	7	104	8	105	9	106	10	107	11	108	12	109	13	14	111
		Maturity index	%		mi20s	29.5087	13.9672	46.5556	29.2097	52.3522	24.5671	22.8982	52.1782	49.9325	54.4472	17.4355	38.9413	32.1344	72.6296	35.0559	22.3173	14.5565	65.3574	18.7785	27.5097	27.5176	31.7862	34.21	32.7622	32.7863	53.8217	29.806	29.3087	39.7103	30.8207	24.208	56.8577	23.9422	22.7796	7.69894	25.9724	19.5458	5.1946	24.4655	35.5631	5.96198	41.0243	51.9893	39.3887
		Maturity index	%		mi21s	39.6724	*	65.4448	49.6173	47.7875	41.8197	63.9058	61.0743	*	*	38.5172	29.8881	77.8306	64.8041	47.0575	49.4891	49.9622	71.5877	54.7977	43.2807	53.6081	57.4459	46.9148	40.8728	61.8201	61.4123	54.5148	50.1152	65.9451	54.9266	52.4874	68.9939	53.4369	49.0069	*	62.1957	39.6648	26.6716	*	65.1202	16.3494	62.2892	74.639	53.8654
		Maturity index	%		mi21c	28.2917	27.8048	48.7527	32.959	49.1963	44.3403	34.2903	43.5426	48.8629	37.3576	63.8015	45.0439	35.7637	72.3253	43.2024	43.4038	34.9256	44.1332	34.5171	48.4259	13.4945	50.5851	21.9677	34.6905	53.2269	60.0714	37.897	54.8687	57.7441	43.5117	15.3728	66.4366	52.1462	56.4969	29.4303	67.2437	20.6903	9.60831	52.1332	55.2772	21.6593	59.3867	57.8837	54.9087
		Number of pods per plant		SQRT	ppp20s	10.8012	10.198	10.5987	11.2101	10.2632	10.3118	10.8781	13.0128	12.9228	10.4083	9.50438	9.57427	9.34523	16.1967	11.4018	8.79394	9.53939	11	12.2474	13.0639	11.8181	11.1952	9.62635	10.583	9.53939	11.3284	10.3763	10.8934	11.6476	7.2111	9.98332	12.4097	15.308	9.39858	9.39858	10.328	11.7615	13.404	12.1929	11.5614	7.61577	12.5033	13.3666	9.2376
		Number of pods per plant		SQRT	ppp21s	12.0953	*	13.3347	11.8024	13.9894	15.3852	16.2013	14.5042	*	*	12.4826	11.7174	15.9699	13.0909	14.5831	11.4956	13.3625	12.1152	15.7692	14.1996	15.39	13.1544	10.7324	12.8236	13.4619	13.9217	11.4875	13.6409	13.0114	10.198	11.3121	15.5421	16.7011	13.5496	*	11.7883	13.7531	15.4188	*	12.7265	9.17727	12.633	14.7221	14.1474
		Number of pods per plant		SQRT	ppp21c	11.4147	10.0443	9.91258	7.55474	12.2263	10.4474	8.01619	11.4762	14.3101	9.54715	11.0872	9.81873	10.8696	12.0662	10.1871	9.91818	9.67815	11.6667	14.5831	12.6608	13.3153	12.5492	7.86459	9.40449	9.4222	12.9551	10.1525	9.90324	7.96985	7.1492	7.88576	11.1255	12.7816	10.3941	10.2866	8.96082	11.2858	14.9059	10.048	11.2035	9.55685	12.3663	11.9861	9.96289
		Number of single seeded pods		SQRT	nsp20s	4.69042	4.39697	2.64575	5.38516	5.8023	4.12311	6.65833	6.55744	4.72582	4.89898	4.84768	6.13732	4.83046	8.18535	5.59762	6.08276	7	5.41603	9.38083	7.4162	6.96419	5.65685	4.79583	6.53197	4.65475	5.03322	6.55744	8.30662	4.65475	3.55903	3.69685	6.32456	6.48074	4.65475	7.39369	3.53553	6.48074	7.81025	6.9282	4.76095	5.09902	6.44205	4.76095	6.12372
		Number of single seeded pods		SQRT	nsp21s	4.83046	4.60072	5.08265	6.0553	6.35959	4.63681	6.31577	8.2361	5.96285	5.14782	3.64005	4.99444	3.79327	7.50555	4.30762	5.49242	5.93015	6.01849	6.77003	7.77817	6.04842	6.5192	5.38516	5.12619	5.25463	3.59011	7.34847	10.1817	4.84195	4.71993	3.55121	7.97914	7.17635	4.63081	8.5049	3.0957	5.06623	6.06905	6.9282	5.31769	2.44949	6.07591	5.4569	5.25198
		Number of single seeded pods		SQRT	nsp21c	4.89898	3.22318	3.89444	3.82971	5.51765	2.97209	4.53382	4.45346	3.77124	3.85141	3.90512	5.85472	4.37798	6.02771	3.54338	4.33974	4.74342	4.42217	7.29155	5.52268	4.60977	5.70088	3.21455	4.92725	4.27525	4.26875	5.53775	6.7082	4.55826	2.75882	2.14735	5.19615	6.6458	4.77261	5.23874	2.5	4.3589	5.36967	5.36967	3.30824	3.43996	7.08872	4.37163	5.37742
		Number of double seeded pods		SQRT	ndp20s	3.80789	4.69042	4.20317	4.58258	6.21825	8.44591	6.55744	8.86002	8.60233	8.1035	4.89898	8.40635	6.8313	10.9545	5.2915	8.04156	5.65685	7.07107	7.2111	9.79796	7.48331	7.97914	5.62731	9.27362	6.4291	7.50555	6.245	9.71253	5.97216	4.12311	4.43471	8.30662	5.85947	7.37111	6.245	7.03562	8.03119	9	5.65685	6.1101	5.14782	7.2111	7.32575	6.89202
		Number of double seeded pods		SQRT	ndp21s	5.00833	4.74342	7.5351	7.15309	7.4012	9.14087	6.45497	9.75961	8.52447	8.2664	4.77842	7.49074	5.41089	10.2307	7.2111	7.69921	5.6421	6.98809	8.98146	8.20569	7.77817	7.94425	5.09357	9.60035	7.08676	6.81094	5.30723	9.80079	7.34469	5.78792	4.15665	10.3521	6.44636	7.85635	6.44205	7.35414	6.70199	9.06458	5.65685	7.30677	3.90512	8.94427	9.35117	6.57647
		Number of double seeded pods		SQRT	ndp21c	4.1332	3.39116	5.89727	3.53553	5.36449	7.27247	4.65475	7.3428	7.70281	6.64162	7.96869	5.84047	5.81664	7.83156	5.65685	7.4349	4.74342	6.59545	5.59762	8.04156	6.09645	7.55719	3.90868	7.71362	5.37484	6.14184	4.1833	8.04501	4.96096	4.26224	2.43812	7.19954	6.89605	7.59751	4.67262	6.11692	4.85627	8.65063	4.32049	6.43342	4.0104	7.70281	8.60878	6.21155
		Number of multiple seeded pods		SQRT	nmp20s	3.53553	2.82843	4.12311	5.91608	5.47723	4.65475	4.16333	3.74166	8.32666	3.4641	3.4641	2.64575	3.74166	0	7.4162	1.73205	4.12311	5.38516	1.91485	3.65148	4.06202	5.2915	5.8023	3.74166	5.97216	6.95222	1.73205	3.21455	1.41421	6.75771	5.25991	3.26599	1.29099	5.88784	3.21455	5.2915	3.16228	1.52753	3.80789	5.1316	4.69042	5	5.59762	5.38516
		Number of multiple seeded pods		SQRT	nmp21s	3.22749	2.91548	4.41588	5.88784	4.06202	3.71184	3.85861	3.55903	5.83571	3.53553	4.26224	1.73205	2.94392	1.63299	7.24569	1.1547	3.91578	5.11534	2.33333	2.3214	3.94757	5.14782	5.39547	3.82971	5.71061	7.98262	1.77951	2.0548	3.18852	6.06447	4.52155	3.12694	1.61589	5.75423	3.76386	4.79583	2.3094	0.849837	3.80789	5.24934	2.3094	4.39697	7.11024	5.95819
		Number of multiple seeded pods		SQRT	nmp21c	2.90115	2.48328	3.39116	3.91578	3.34166	3.52767	2.62467	3.4641	7.30677	2.61406	4.77842	1.73205	2.82843	1.63299	4.88194	1.63299	3.74166	4.49073	0.881917	2.71825	3.77492	4.60072	4.13656	3.16228	4.61278	7.37488	1.08012	2.49444	1.22474	4.97773	3.23179	4.05518	1.98606	4.8074	3.83695	4.70815	1.63299	1.64992	3.86221	4.92161	4.86484	4.89898	4.53382	5.24404
		100 Pod weight	g	SQRT	100pw20s	16.8523	14.5945	12.5167	13.3167	12.9099	15.748	13.5401	11.8322	12.9615	16.0208	14.4568	14.3527	16.3299	9.59166	16.4114	17.8885	13.9642	14.3991	13.466	14.0238	12.6886	13.3915	14.8324	12.2746	15.4919	14.2361	11.7047	11.0755	11.2546	16.7531	13.7356	11.9443	9.32738	16.1864	12.9099	14.3178	13.4536	10.2307	10.198	14.1657	13.8924	12.7279	14.6969	12.8841
		100 Pod weight	g	SQRT	100pw21s	16.7929	12.6293	13.1191	13.0213	13.5565	15.843	13.4743	12.1381	13.2539	15.7903	14.9499	14.9666	17.3333	10.198	16.2652	17.72	14.1008	12.8409	14.2556	13.0171	12.8128	13.174	15.7586	12.6007	15.5349	16.6166	12.4833	10.0388	11.6667	15.7833	13.8002	12.4544	10.3199	16.1555	12.9357	14.7479	15.248	14.1931	10.198	13.6423	15.6152	12.1655	14.1067	12.8193
		100 Pod weight	g	SQRT	100pw21c	17.0685	12.7997	12.8625	13.0213	13.2077	15.3731	15.1511	11.804	13	15.5492	14.8155	15.0997	16.5328	10	17.8668	18.0185	15.061	12.5255	13.7316	14.0515	13.0703	12.9185	16.3809	12.6535	16.0831	16.3333	13.8022	10.301	12.2792	15.1804	15.6134	12.3468	11.068	15.0886	16.4046	15.0831	16.0987	10.7134	11.7189	13.1445	18.1797	12.49	14.3411	13.0767
		100 seed weight	g	SQRT	100sw20s	10.8628	8.32666	8.44591	8.04156	8.24621	9.20145	9.27362	7.48331	7.61577	9.76388	9.16515	9.20145	9.72968	6.63325	9.48683	10.2632	8.66025	8.94427	8.56349	8.67948	7.48331	8.32666	9.69536	7.74597	10.2307	8.67948	8.3666	7.07107	7.25718	9.93311	8.28654	8.24621	7.07107	9.30949	8.90693	8.24621	8.544	7.02377	7.2111	8.20569	8.544	8.60233	8.94427	8.30662
		100 seed weight	g	SQRT	100sw21s	10.6927	8.16497	8.71142	8.43274	8.83176	9.35117	8.98146	7.2111	7.65942	9.78093	9.5219	9.06152	9.66667	6.53197	9.89949	10.3064	8.74643	8.40635	9.15909	8.1172	7.70281	8.39974	9.76388	8.14453	10.5883	8.90069	8.30662	6.45497	7.42369	9.98888	8.51143	8.46562	7.78888	9.76957	8.86942	8.544	9.61769	8.69227	7.2111	8.15816	8.59263	8.52447	8.67948	8.37655
		100 seed weight	g	SQRT	100sw21c	10.3763	8.69227	8.86316	8.27312	8.20569	9.20748	10.0333	7.39369	7.91623	9.72397	9.30949	9.63212	9.81495	6.63325	11.2842	10.6249	9.26463	7.91623	9.15909	8.59586	7.70281	8.23947	9.12871	8.06226	10.0056	9.19541	8.92562	6.85565	7.7746	10.3172	8.51143	8.544	8.28654	9.76957	9.56847	8.64099	9.68676	6.89605	9.05539	7.82446	9.06458	8.52447	8.98146	8.76546
		Shelling percentage	%		sp20s	76.379	66.9364	76.3201	65.1961	70.2242	59.9043	71.8598	77.2059	73.761	66.7184	65.0746	67.5448	58.775	76.087	68.3509	59.3727	63.5606	62.0765	58.3747	68.4483	65.9056	73.605	63.8737	68.9602	75.4167	70.013	77.1715	68.9379	70.4573	67.7665	69.8094	73.9961	61.0894	71.99	57.6568	64	53.3983	69.5465	71.4744	75.0659	44.5758	69.056	64.1783	73.9656
		Shelling percentage	%		sp21s	72.4752	67.4305	78.5052	69.0657	75.0969	62.487	74.9945	75.1454	72.6857	66.4171	71.92	68.0957	53.139	76.2714	69.1485	67.2106	67.7377	74.387	65.4137	72.701	68.9939	73.584	67.7483	74.7349	77.5591	73.4198	82.6088	70.6457	74.5883	67.1075	75.5238	76.4864	71.7423	73.6106	55.0189	60.6667	61.2229	67.4244	71.4744	74.4232	50.0802	73.0813	65.931	78.1087
		Shelling percentage	%		sp21c	74.7881	76.2921	84.0518	71.3384	74.5897	61.9397	69.8994	74.643	73.952	66.957	70.7913	72.5958	62.6018	75.3623	69.2547	64.5419	65.7175	71.424	63.8941	72.2287	66.3632	77.5056	65.7888	76.5914	75.0757	74.4596	78.1434	70.8573	73.3516	76.6631	82.1477	77.7872	69.5302	74.6607	62.923	67.4195	58.9726	72.4053	69.7828	76.3638	74.4684	73.5575	65.0483	75.8086
		Branching length	cm		bl20s	75.8333	46.3333	66.4167	25.7917	31.5417	48.625	36.8333	44.875	41.5417	42.1667	65.2917	38.25	36.7917	44.25	44.2917	48.5417	41.5833	48.625	33.2917	36.2917	29.25	43.1667	42.625	41.7917	38.0833	41.75	42.6667	32.2917	53.5	51.0417	49.625	51.3333	35.3333	34.8333	34.5833	38.5833	52.375	45.1667	25.125	29.4583	56.3333	39.4167	47.875	44.2083
		Pod hardness			ph20	*	soft	soft	soft	soft	hard	soft	soft	soft	hard	soft	hard	hard	hard	hard	hard	soft	soft	hard	soft	*	soft	soft	soft	soft	soft	soft	hard	soft	soft	soft	soft	soft	soft	soft	hard	*	soft	soft	soft	hard	soft	soft	soft
		seed testa color			testa20	red	red	red	red	pink	pink	red	red	red	pink	red	red	red	red	red	red	red	red	pink	pink	red	red	red	red	pink	red	red	red	pink	red	red	red	red	red	red	pink	red	pink	red	red	red	pink	red	pink
[truncated: 210 more columns]
