# Supplementary material for: Genetic mapping of time-to-maturity trait in hypogaea x fastigiata peanut background reveals a significant effect of pod-related and flowering pattern
Source: BMC Plant Biol. 2025 Dec 1;26:27. doi: 10.1186/s12870-025-07707-z (PMC12777413; doi:10.1186/s12870-025-07707-z)
Supplement: Supplementary file 2 — Supplementary Material 2. [file 12870_2025_7707_MOESM2_ESM.xlsx]

## Sheet: Supplemental_Table_2
Table S2. Comparison of 24 segregation models for maturity index in peanut, ranked by Akaike’s Information Criterion (AIC)
Model	Log_Max_likelihood_Value	AIC	Major-Gene Var	Heritability(Major-Gene)(%)	U1 square	P(U1 square)	U2 square	P(U2 square)	U3 square	P(U3 square)	nW square	P(nW square)	Dn	P(Dn)
4MG-EEEA	-3224.83	6457.65	310.381	92.7791	0.0012	0.9722	0.0014	0.9706	0.0002	0.9899	0.0098	1.0001	0.0114	1
4MG-EEA	-3225.08	6458.17	310.939	92.9457	0.0025	0.9598	0.0028	0.958	0.0002	0.9877	0.0089	1.0002	0.0102	1
4MG-CEA	-3226.09	6458.18	306.044	91.4827	0.0083	0.9274	0.0104	0.9188	0.003	0.9565	0.0121	1	0.0155	0.9939
3MG-CEA	-3226.62	6459.23	290.399	86.806	0.0067	0.9348	0.0144	0.9046	0.0263	0.8711	0.0168	0.9991	0.0185	0.9601
3MG-PEA	-3226.18	6460.36	294.511	88.0352	0.0083	0.9276	0.0093	0.923	0.0012	0.9722	0.0123	0.9999	0.0167	0.9853
2MG-EA	-3228.6	6463.2	258.08	77.1453	0.0342	0.8532	0.0429	0.8359	0.0125	0.9109	0.0442	0.9103	0.0267	0.6567
3MG-A	-3227.45	6464.9	283.366	84.7037	0.0423	0.8371	0.037	0.8475	0.0007	0.9785	0.0289	0.9797	0.0219	0.8644
2MG-AI	-3228.15	6466.3	242.767	72.5678	0.0039	0.9505	0.0052	0.9427	0.0022	0.9626	0.0152	0.9996	0.0156	0.9934
1MG-A	-3230.51	6467.03	196.725	58.805	0.0002	0.9885	0.0056	0.9402	0.0597	0.807	0.0235	0.9924	0.015	0.9958
2MG-A	-3229.58	6467.16	244.503	73.0868	0.0748	0.7844	0.0637	0.8007	0.0025	0.9602	0.0551	0.846	0.0276	0.6177
2MG-AE	-3229.74	6467.49	235.25	70.3208	0.0112	0.9156	0.0579	0.8098	0.3048	0.5809	0.0446	0.9083	0.0228	0.8301
2MG-ED	-3229.89	6467.78	199.728	59.7028	0.0004	0.985	0.001	0.9749	0.0396	0.8423	0.0253	0.989	0.0162	0.9895
2MG-CE	-3231.55	6469.09	240.791	71.9771	0.001	0.9751	0.0173	0.8953	0.1643	0.6852	0.0345	0.9593	0.0192	0.9443
2MG-DE	-3231.55	6469.1	130.799	39.0984	0.0067	0.9345	0.0504	0.8223	0.3368	0.5617	0.0349	0.9574	0.0179	0.9697
2MG-ER	-3232.34	6472.68	175.837	52.5611	0.0822	0.7743	0.1009	0.7507	0.0257	0.8727	0.0615	0.8077	0.0217	0.8718
3MG-AI	-3228.07	6474.15	238.362	71.2512	0.0014	0.9698	0.0025	0.9603	0.0028	0.9581	0.0146	0.9997	0.016	0.991
4MG-AI	-3224.4	6488.8	308.729	92.2853	0	0.9984	0	0.9994	0.0001	0.9916	0.0086	1.0003	0.0137	0.9989
0MG	-3243.49	6490.97			0.2025	0.6527	0.8897	0.3456	4.1214	0.0423	0.2442	0.2011	0.0406	0.1694
