# Supplementary material for: Genetic mapping of time-to-maturity trait in hypogaea x fastigiata peanut background reveals a significant effect of pod-related and flowering pattern
Source: BMC Plant Biol. 2025 Dec 1;26:27. doi: 10.1186/s12870-025-07707-z (PMC12777413; doi:10.1186/s12870-025-07707-z)
Supplement: Supplementary file 3 — Supplementary Material 3. [file 12870_2025_7707_MOESM3_ESM.xlsx]

## Sheet: Sheet1
Table S3. Hanoch X IGC99 RIL population, linkage map order with corresponding physical positions. The physical position is based on the tetraploid peanut sequence (Bertioli et al.2019).
Linkage group	Marker	Alias	Genetic Distance (cM)	Pseudomolecule	Physical Position (bp)
A01	AX-176824158	AX-176824158_A01	0	A01	66015
A01	AX-147207636	AX-147207636_A01	0.269	A01	57679
A01	AX-147207638	AX-147207638_A01	0.454	A01	58637
A01	AX-176818026	AX-176818026_A01	0.726	A01	98330
A01	AX-147238153	AX-147238153_A01	0.926	A01	58746
A01	AX-147238152	AX-147238152_B01	0.93	B01	17669791
A01	AX-147238132	AX-147238132_A01	1.341	A01	527028
A01	AX-176795742	AX-176795742_A01	2.279	A01	811408
A01	AX-176811212	AX-176811212_A01	3.323	A01	995049
A01	AX-176814255	AX-176814255_A01	3.323	A01	986549
A01	AX-176811528	AX-176811528_A01	3.376	A01	986435
A01	AX-176801419	AX-176801419_A01	3.425	A01	1305387
A01	AX-147265651	AX-147265651_B01	3.535	B01	14417768
A01	AX-176805890	AX-176805890_A01	7.34	A01	1607925
A01	AX-176792209	AX-176792209_A01	7.751	A01	1607699
A01	AX-177639943	AX-177639943_A01	8.266	A01	1673978
A01	AX-147265698	AX-147265698_A01	8.991	A01	2092505
A01	AX-176801475	AX-176801475_A01	9.093	A01	2077066
A01	AX-176799114	AX-176799114_A01	13.257	A01	2349472
A01	AX-176821699	AX-176821699_A01	14.174	A01	2491720
A01	AX-176794931	AX-176794931_A01	14.419	A01	2517594
A01	AX-176796440	AX-176796440_A01	14.419	A01	2522989
A01	AX-176792262	AX-176792262_A01	14.726	A01	2619091
A01	AX-176802509	AX-176802509_A01	18.42	A01	3085399
A01	AX-176810692	AX-176810692_A01	19.465	A01	3153484
A01	AX-176800128	AX-176800128_A01	20.19	A01	3342122
A01	AX-176808109	AX-176808109_A01	20.19	A01	3270833
A01	AX-147237916	AX-147237916_A01	20.19	A01	3379672
A01	AX-176807579	AX-176807579_A01	23.993	A01	4109256
A01	AX-176810754	AX-176810754_A01	24.417	A01	4158428
A01	AX-176813014	AX-176813014_A01	30.464	A01	4615492
A01	AX-147237822	AX-147237822_A01	31.084	A01	4958504
A01	AX-176795997	AX-176795997_A01	31.084	A01	4945496
A01	AX-176795360	AX-176795360_A01	32.021	A01	5078977
A01	AX-176795191	AX-176795191_A01	32.021	A01	5090354
A01	AX-176822073	AX-176822073_A01	34.062	A01	5447107
A01	AX-176821858	AX-176821858_A01	37.634	A01	5736835
A01	AX-176792978	AX-176792978_A01	37.736	A01	5856090
A01	AX-176821505	AX-176821505_A01	39.66	A01	6460219
A01	AX-176822429	AX-176822429_A01	39.762	A01	6460149
A01	AX-176804456	AX-176804456_A01	42.964	A01	6955291
A01	AX-176823991	AX-176823991_A01	45.116	A01	7224110
A01	AX-147209064	AX-147209064_A01	47.094	A01	7650643
A01	AX-147237612	AX-147237612_B01	49.194	B01	2647815
A01	AX-176805649	AX-176805649_A01	49.603	A01	8257490
A01	AX-176819675	AX-176819675_A01	49.605	A01	8257420
A01	AX-176806200	AX-176806200_A01	51.869	A01	8667367
A01	AX-176793317	AX-176793317_A01	51.869	A01	8821021
A01	AX-176816204	AX-176816204_A01	53.129	A01	9854794
A01	AX-147237396	AX-147237396_A01	53.334	A01	9490811
A01	AX-176805908	AX-176805908_A01	54.486	A01	9979100
A01	AX-176821276	AX-176821276_A01	54.486	A01	9979030
A01	AX-176823995	AX-176823995_A01	54.708	A01	10090378
A01	AX-176797445	AX-176797445_A01	57.298	A01	10632656
A01	AX-176813845	AX-176813845_A01	57.305	A01	10682918
A01	AX-176824185	AX-176824185_A01	57.502	A01	10682848
A01	AX-176809254	AX-176809254_A01	58.44	A01	11090475
A01	AX-147237503	AX-147237503_B01	58.44	B01	586163
A01	AX-176794741	AX-176794741_A01	58.553	A01	11201712
A01	AX-147209601	AX-147209601_B01	60.353	B01	179392
A01	AX-176796953	AX-176796953_A01	60.973	A01	11469860
A01	AX-176795702	AX-176795702_A01	63.702	A01	11952804
A01	AX-176822769	AX-176822769_A01	64.01	A01	12175846
A01	AX-176804853	AX-176804853_A01	64.548	A01	12349846
A01	AX-176800883	AX-176800883_A01	66.664	A01	12528768
A01	AX-176822925	AX-176822925_A01	66.878	A01	12556473
A01	AX-176814714	AX-176814714_A01	67.185	A01	12859394
A01	AX-177640370	AX-177640370_A01	67.287	A01	12649036
A01	AX-177640369	AX-177640369_A01	67.491	A01	13076677
A01	AX-176795194	AX-176795194_A01	67.491	A01	13246622
A01	AX-176814336	AX-176814336_A01	67.593	A01	13167450
A01	AX-176796666	AX-176796666_A01	67.726	A01	13135993
A01	AX-176806004	AX-176806004_A01	68.002	A01	13937496
A01	AX-176822064	AX-176822064_A01	68.139	A01	13933412
A01	AX-176816336	AX-176816336_A01	68.411	A01	14706859
A01	AX-176795375	AX-176795375_A01	68.718	A01	15339741
A01	AX-147253415	AX-147253415_A01	68.82	A01	13421352
A01	AX-176816649	AX-176816649_A01	68.873	A01	13792196
A01	AX-176806591	AX-176806591_A01	68.922	A01	13539027
A01	AX-176820417	AX-176820417_A01	69.174	A01	13842488
A01	AX-176806234	AX-176806234_A01	69.434	A01	13382713
A01	AX-176796460	AX-176796460_A01	69.913	A01	16716991
A01	AX-176808308	AX-176808308_A01	70.154	A01	16992332
A01	AX-176809469	AX-176809469_A01	70.256	A01	16885042
A01	AX-176816168	AX-176816168_A01	70.256	A01	17114920
A01	AX-176820498	AX-176820498_A01	70.256	A01	17054119
A01	AX-176792742	AX-176792742_A01	70.46	A01	17451877
A01	AX-176810607	AX-176810607_A01	70.46	A01	17315361
A01	AX-176792074	AX-176792074_B01	70.507	B01	22188600
A01	AX-177637443	AX-177637443_A01	70.562	A01	18932529
A01	AX-176806929	AX-176806929_A01	70.59	A01	19607162
A01	AX-176813788	AX-176813788_A01	70.869	A01	17542007
A01	AX-176795525	AX-176795525_A01	71.07	A01	18932739
A01	AX-176815220	AX-176815220_A01	71.277	A01	20456663
A01	AX-147210341	AX-147210341_A01	71.4	A01	20204146
A01	AX-176813807	AX-176813807_A01	71.828	A01	21728677
A01	AX-176811764	AX-176811764_A01	72.281	A01	22260969
A01	AX-176803010	AX-176803010_A01	72.436	A01	22391022
A01	AX-176818177	AX-176818177_A01	72.801	A01	24029539
A01	AX-176792599	AX-176792599_A01	72.921	A01	23472232
A01	AX-176804843	AX-176804843_A01	73.016	A01	22687698
A01	AX-176810374	AX-176810374_A01	73.126	A01	23009797
A01	AX-176797659	AX-176797659_A01	73.228	A01	22699452
A01	AX-176816368	AX-176816368_A01	73.357	A01	23513417
A01	AX-176794364	AX-176794364_A01	73.74	A01	29429975
A01	AX-176822360	AX-176822360_A01	73.842	A01	27155250
A01	AX-176809182	AX-176809182_A01	74.448	A01	22927193
A01	AX-176820027	AX-176820027_A01	75.15	A01	19837774
A01	AX-176812196	AX-176812196_A06	75.576	A06	106038200
A01	AX-176796860	AX-176796860_A01	75.706	A01	20436796
A01	AX-176804541	AX-176804541_A01	75.766	A01	20081276
A01	AX-176804274	AX-176804274_A01	75.808	A01	20473630
A01	AX-176813808	AX-176813808_A01	76.012	A01	21902027
A01	AX-176815544	AX-176815544_A01	76.013	A01	22600140
A01	AX-176814142	AX-176814142_A01	76.144	A01	22100265
A01	AX-176803896	AX-176803896_A01	76.524	A01	22317183
A01	AX-176795378	AX-176795378_A01	76.729	A01	22400766
A01	AX-176816554	AX-176816554_A01	76.831	A01	21458895
A01	AX-176813797	AX-176813797_A01	77.035	A01	19304316
A01	AX-176804867	AX-176804867_A01	77.641	A01	25104480
A01	AX-176813813	AX-176813813_A01	77.654	A01	23474949
A01	AX-176822687	AX-176822687_A01	77.806	A01	23077367
A01	AX-176824154	AX-176824154_A01	77.96	A01	23410119
A01	AX-176810024	AX-176810024_A01	78.162	A01	23475019
A01	AX-176805799	AX-176805799_A01	78.165	A01	22766388
A01	AX-176799392	AX-176799392_A01	78.165	A01	23012985
A01	AX-176816373	AX-176816373_A01	78.17	A01	25043266
A01	AX-176813500	AX-176813500_A01	78.369	A01	23410049
A01	AX-176798441	AX-176798441_A01	78.884	A01	29509321
A01	AX-176813489	AX-176813489_A01	79.047	A01	28597944
A01	AX-176796611	AX-176796611_A01	79.139	A01	27611179
A01	AX-176807970	AX-176807970_A01	79.212	A01	28214091
A01	AX-176807133	AX-176807133_A01	79.499	A01	29798278
A01	AX-176815165	AX-176815165_A01	79.502	A01	29567224
A01	AX-176803040	AX-176803040_A01	79.806	A01	31659265
A01	AX-176808551	AX-176808551_A01	80.01	A01	31658309
A01	AX-176792972	AX-176792972_A01	80.421	A01	31660348
A01	AX-176795893	AX-176795893_A01	81.359	A01	31747477
A01	AX-176802171	AX-176802171_A01	82.14	A01	31721329
A01	AX-176793295	AX-176793295_A01	82.916	A01	31867339
A01	AX-176795342	AX-176795342_A01	83.017	A01	31657686
A01	AX-176801782	AX-176801782_A01	83.533	A01	31659926
A01	AX-176802600	AX-176802600_A01	84.05	A01	30778236
A01	AX-176822391	AX-176822391_A01	84.05	A01	30380281
A01	AX-176819842	AX-176819842_A01	84.46	A01	28214021
A01	AX-176813824	AX-176813824_A01	84.508	A01	27367202
A01	AX-176801309	AX-176801309_A01	84.563	A01	28794481
A01	AX-176819908	AX-176819908_A01	84.665	A01	27367132
A01	AX-176813827	AX-176813827_A01	84.767	A01	28214292
A01	AX-176815787	AX-176815787_A01	84.777	A01	26614862
A01	AX-176794951	AX-176794951_A01	84.971	A01	26549104
A01	AX-176813828	AX-176813828_A01	85.073	A01	28214293
A01	AX-176798432	AX-176798432_A01	85.322	A01	30125236
A01	AX-176813839	AX-176813839_A01	85.584	A01	31021963
A01	AX-176813866	AX-176813866_A01	85.892	A01	38110619
A01	AX-176807943	AX-176807943_A01	85.892	A01	38452261
A01	AX-176815296	AX-176815296_A01	86.047	A01	38413636
A01	AX-176820867	AX-176820867_A01	86.199	A01	34221103
A01	AX-176818485	AX-176818485_A01	86.363	A01	33339730
A01	AX-176795202	AX-176795202_A01	86.484	A01	36295688
A01	AX-176808871	AX-176808871_A01	86.506	A01	35987614
A01	AX-176801654	AX-176801654_A01	86.553	A01	33334214
A01	AX-176809235	AX-176809235_A01	86.608	A01	35226564
A01	AX-176818014	AX-176818014_A01	86.608	A01	33339120
A01	AX-176799334	AX-176799334_A01	86.889	A01	34915181
A01	AX-176814017	AX-176814017_A01	87.178	A01	33985013
A01	AX-176800721	AX-176800721_A01	87.533	A01	30708395
A01	AX-176803129	AX-176803129_A01	87.534	A01	31342373
A01	AX-176793183	AX-176793183_A01	87.636	A01	30421262
A01	AX-176792936	AX-176792936_A01	87.638	A01	31909859
A01	AX-176794987	AX-176794987_A01	88.046	A01	36438308
A01	AX-176805341	AX-176805341_A01	88.251	A01	32431292
A01	AX-176820791	AX-176820791_A01	88.278	A01	32773665
A01	AX-176823007	AX-176823007_A01	88.366	A01	38481466
A01	AX-176803680	AX-176803680_A01	88.763	A01	39151675
A01	AX-176796757	AX-176796757_A01	88.967	A01	38924411
A01	AX-176814727	AX-176814727_A01	88.967	A01	38808720
A01	AX-176818302	AX-176818302_A01	89.483	A01	39467256
A01	AX-176801060	AX-176801060_A01	90.636	A01	43356720
A01	AX-176809922	AX-176809922_A01	90.943	A01	44802021
A01	AX-176809657	AX-176809657_A01	91.045	A01	44730135
A01	AX-176797049	AX-176797049_A01	91.147	A01	42308987
A01	AX-176798897	AX-176798897_A01	91.351	A01	45883758
A01	AX-176816348	AX-176816348_A01	91.351	A01	47145300
A01	AX-176802151	AX-176802151_A01	91.365	A01	49332195
A01	AX-176806283	AX-176806283_A01	91.522	A01	47717774
A01	AX-176806782	AX-176806782_A01	91.589	A01	46087896
A01	AX-176796341	AX-176796341_A01	91.759	A01	47654719
A01	AX-176808057	AX-176808057_A01	92.066	A01	45522893
A01	AX-176801766	AX-176801766_A01	92.168	A01	43250553
A01	AX-176805324	AX-176805324_A01	92.212	A01	43388683
A01	AX-176811618	AX-176811618_A01	92.27	A01	45542714
A01	AX-176809258	AX-176809258_A01	92.27	A01	40373973
A01	AX-176803699	AX-176803699_A01	92.296	A01	43313879
A01	AX-176801018	AX-176801018_A01	92.392	A01	44786547
A01	AX-176813896	AX-176813896_A01	92.76	A01	47493203
A01	AX-176815632	AX-176815632_A01	92.884	A01	49751635
A01	AX-176817260	AX-176817260_A01	92.944	A01	48255070
A01	AX-176818561	AX-176818561_A01	92.986	A01	50717476
A01	AX-176820196	AX-176820196_A01	92.986	A01	50631230
A01	AX-176813889	AX-176813889_A01	92.986	A01	45760053
A01	AX-176798619	AX-176798619_A01	93.125	A01	50276834
A01	AX-176792525	AX-176792525_A01	93.394	A01	47145415
A01	AX-176811680	AX-176811680_A01	93.599	A01	48690394
A01	AX-176797675	AX-176797675_A01	93.795	A01	47823956
A01	AX-176793002	AX-176793002_A01	93.803	A01	48239024
A01	AX-176812141	AX-176812141_A01	94.012	A01	48429504
A01	AX-176792103	AX-176792103_A01	94.213	A01	49173103
A01	AX-176803080	AX-176803080_A01	94.418	A01	41165440
A01	AX-176819480	AX-176819480_A01	94.572	A01	40368432
A01	AX-176808860	AX-176808860_A01	94.725	A01	41082985
A01	AX-176821946	AX-176821946_A01	94.827	A01	43608761
A01	AX-176809814	AX-176809814_A01	95.134	A01	45677775
A01	AX-176804939	AX-176804939_A01	95.339	A01	52553435
A01	AX-147211215	AX-147211215_A01	95.339	A01	53322993
A01	AX-176795679	AX-176795679_A01	95.339	A01	52640755
A01	AX-176792968	AX-176792968_A01	95.339	A01	53519029
A01	AX-176816327	AX-176816327_A01	95.543	A01	57297198
A01	AX-176804295	AX-176804295_A01	95.544	A01	73592268
A01	AX-176801447	AX-176801447_A01	95.544	A01	58293499
A01	AX-176793286	AX-176793286_A01	95.818	A01	70437907
A01	AX-176801754	AX-176801754_A01	96.368	A01	54380050
A01	AX-176813733	AX-176813733_A01	96.956	A01	74579498
A01	AX-176800144	AX-176800144_A01	97.299	A01	54882308
A01	AX-176801611	AX-176801611_A01	97.351	A01	62767675
A01	AX-176801062	AX-176801062_A01	97.401	A01	54881788
A01	AX-176817744	AX-176817744_A01	97.554	A01	62638715
A01	AX-176805436	AX-176805436_A01	97.707	A01	70468625
A01	AX-176819705	AX-176819705_A01	97.726	A01	54883544
A01	AX-176795655	AX-176795655_A01	97.827	A01	54883614
A01	AX-176793827	AX-176793827_A01	98.326	A01	85007823
A01	AX-176797340	AX-176797340_A01	98.393	A01	79967350
A01	AX-176813963	AX-176813963_A01	98.429	A01	80093068
A01	AX-176808427	AX-176808427_A01	98.429	A01	86484427
A01	AX-176815219	AX-176815219_A01	98.48	A01	82376688
A01	AX-176815192	AX-176815192_A01	98.53	A01	89688275
A01	AX-176818681	AX-176818681_A01	98.544	A01	86834717
A01	AX-176796188	AX-176796188_A01	98.693	A01	85080991
A01	AX-176813421	AX-176813421_A01	98.766	A01	86118937
A01	AX-176814923	AX-176814923_A01	98.938	A01	87195693
A01	AX-176813952	AX-176813952_A01	99.086	A01	86563611
A01	AX-176812390	AX-176812390_A01	99.245	A01	89185506
A01	AX-176819853	AX-176819853_A01	99.348	A01	86118867
A01	AX-176810339	AX-176810339_A01	99.759	A01	70542509
A01	AX-176792420	AX-176792420_A01	99.759	A01	62263561
A01	AX-176818121	AX-176818121_A01	99.766	A01	69975944
A01	AX-176794865	AX-176794865_A01	99.963	A01	76790938
A01	AX-176811388	AX-176811388_A01	100.319	A01	58236921
A01	AX-176813919	AX-176813919_A01	100.649	A01	62309033
A01	AX-176798752	AX-176798752_A01	101.198	A01	61182410
A01	AX-176820418	AX-176820418_A01	101.2	A01	68975854
A01	AX-176810248	AX-176810248_A01	101.222	A01	55027559
A01	AX-176813075	AX-176813075_A01	101.507	A01	77571761
A01	AX-176797551	AX-176797551_A01	101.839	A01	55099688
A01	AX-176806400	AX-176806400_A01	101.996	A01	57154332
A01	AX-176807773	AX-176807773_A01	102.179	A01	64394735
A01	AX-176824261	AX-176824261_A01	102.326	A01	57306609
A01	AX-176821925	AX-176821925_A01	102.372	A01	59191953
A01	AX-176823334	AX-176823334_A01	102.427	A01	60002643
A01	AX-176820830	AX-176820830_A01	102.427	A01	58753405
A01	AX-147211613	AX-147211613_A01	102.427	A01	71524048
A01	AX-176816492	AX-176816492_A01	102.733	A01	78808176
A01	AX-176812706	AX-176812706_A01	102.735	A01	78225746
A01	AX-176816495	AX-176816495_A01	102.735	A01	78070274
A01	AX-176792487	AX-176792487_A01	102.735	A01	78418472
A01	AX-176800738	AX-176800738_A01	102.735	A01	79135049
A01	AX-176816174	AX-176816174_A01	102.939	A01	88785358
A01	AX-176800275	AX-176800275_A01	102.947	A01	89237049
A01	AX-176814178	AX-176814178_A01	103.143	A01	87328728
A01	AX-176822430	AX-176822430_A01	103.245	A01	82595749
A01	AX-176821933	AX-176821933_A01	103.286	A01	90079210
A01	AX-176818605	AX-176818605_A01	103.347	A01	83455307
A01	AX-176796941	AX-176796941_A01	103.347	A01	82474776
A01	AX-176805598	AX-176805598_A01	103.551	A01	93355551
A01	AX-147246379	AX-147246379_A01	104.066	A01	93919101
A01	AX-176800098	AX-176800098_A01	104.067	A01	93958378
A01	AX-176799941	AX-176799941_A01	104.371	A01	94766227
A01	AX-176819915	AX-176819915_A01	104.373	A01	94406160
A01	AX-176807902	AX-176807902_A01	104.43	A01	94292032
A01	AX-176818402	AX-176818402_A01	104.475	A01	94292723
A01	AX-176819698	AX-176819698_A01	104.475	A01	94292102
A01	AX-176793551	AX-176793551_A01	104.577	A01	94406090
A01	AX-176816513	AX-176816513_A01	104.679	A01	94291992
A01	AX-147239715	AX-147239715_A01	104.883	A01	94791629
A01	AX-176795829	AX-176795829_A01	105.294	A01	94936322
A01	AX-176802140	AX-176802140_A01	105.396	A01	95104897
A01	AX-176819789	AX-176819789_A01	105.675	A01	94936392
A01	AX-176811363	AX-176811363_A01	105.807	A01	95091477
A01	AX-176798823	AX-176798823_A01	107.286	A01	95502220
A01	AX-176824161	AX-176824161_A01	107.286	A01	95502290
A01	AX-176818471	AX-176818471_A01	108.011	A01	95876866
A01	AX-176804305	AX-176804305_A01	109.6	A01	96024449
A01	AX-176791443	AX-176791443_A01	109.805	A01	96367315
A01	AX-176798922	AX-176798922_A01	109.805	A01	96480098
A01	AX-176809017	AX-176809017_A01	109.805	A01	96658167
A01	AX-147211707	AX-147211707_A01	110.742	A01	96922378
A01	AX-176809111	AX-176809111_A01	110.946	A01	96950814
A01	AX-176812093	AX-176812093_A01	112.207	A01	97378807
A01	AX-176810167	AX-176810167_A01	113.687	A01	97592576
A01	AX-176807230	AX-176807230_A01	114.098	A01	97692131
A01	AX-176822520	AX-176822520_A01	114.098	A01	97635028
A01	AX-176817183	AX-176817183_A01	114.374	A01	97961412
A01	AX-176805976	AX-176805976_A01	114.405	A01	97867825
A01	AX-176796468	AX-176796468_A01	114.507	A01	97984467
A01	AX-147239484	AX-147239484_A01	115.022	A01	98126169
A01	AX-176807865	AX-176807865_A01	115.023	A01	98118690
A01	AX-176792639	AX-176792639_A01	115.124	A01	98238424
A01	AX-176805252	AX-176805252_A01	115.64	A01	98342243
A01	AX-176801039	AX-176801039_A01	115.741	A01	98349027
A01	AX-176795944	AX-176795944_A01	116.152	A01	98547608
A01	AX-147239440	AX-147239440_B01	116.254	B01	145688387
A01	AX-147211783	AX-147211783_A01	117.624	A01	98965966
A01	AX-176802172	AX-176802172_A01	117.828	A01	100201834
A01	AX-176819751	AX-176819751_A01	117.828	A01	99906605
A01	AX-176798787	AX-176798787_A01	118.07	A01	99960980
A01	AX-176795791	AX-176795791_A01	119.293	A01	100414174
A01	AX-176799017	AX-176799017_A01	119.497	A01	100444941
A01	AX-176793783	AX-176793783_A01	119.702	A01	100616197
A01	AX-176804741	AX-176804741_A01	119.9	A01	100731153
A01	AX-147239343	AX-147239343_B01	119.906	B01	142756954
A01	AX-176796852	AX-176796852_A01	123.426	A01	101510386
A01	AX-176824226	AX-176824226_A01	124.086	A01	101834240
A01	AX-176811779	AX-176811779_A01	124.393	A01	101671646
A01	AX-176819572	AX-176819572_A01	126.064	A01	102180542
A01	AX-147211855	AX-147211855_A01	126.296	A01	102199118
A01	AX-176794304	AX-176794304_A01	126.397	A01	102216880
A01	AX-176819614	AX-176819614_A01	126.499	A01	102137006
A01	AX-176794855	AX-176794855_A01	126.561	A01	102180612
A01	AX-176800388	AX-176800388_A01	126.601	A01	102137076
A01	AX-176797261	AX-176797261_A01	126.872	A01	102401826
A01	AX-176810594	AX-176810594_A01	127.01	A01	102630479
A01	AX-176808268	AX-176808268_A01	127.208	A01	102341244
A01	AX-176816203	AX-176816203_A01	127.214	A01	102456906
A01	AX-176819529	AX-176819529_A01	127.266	A01	102401896
A01	AX-176802338	AX-176802338_A01	127.316	A01	102539382
A01	AX-176823977	AX-176823977_A01	127.474	A01	102449811
A01	AX-176798927	AX-176798927_A01	127.624	A01	102461174
A01	AX-176801996	AX-176801996_A01	127.931	A01	102794544
A01	AX-176792858	AX-176792858_A01	127.931	A01	102729987
A01	AX-176793038	AX-176793038_A01	127.935	A01	102730483
A01	AX-176819290	AX-176819290_A02	128.147	A02	87607699
A01	AX-176797791	AX-176797791_A01	128.256	A01	103029160
A01	AX-176814663	AX-176814663_A01	130.05	A01	103375990
A01	AX-176817354	AX-176817354_A01	130.987	A01	103658135
A01	AX-176821294	AX-176821294_A01	132.799	A01	104293924
A01	AX-176800372	AX-176800372_A01	132.799	A01	104029475
A01	AX-176814597	AX-176814597_A01	132.84	A01	104209406
A01	AX-176823517	AX-176823517_A01	132.901	A01	104134590
A01	AX-176812590	AX-176812590_A01	133.656	A01	104593620
A01	AX-176820896	AX-176820896_A01	136.352	A01	105167231
A01	AX-147238994	AX-147238994_A01	137.077	A01	105466582
A01	AX-176805472	AX-176805472_A01	137.179	A01	105388566
A01	AX-176806964	AX-176806964_A01	137.232	A01	105381104
A01	AX-176799443	AX-176799443_A01	137.283	A01	105367470
A01	AX-176805171	AX-176805171_A01	140.846	A01	105892771
A01	AX-176813433	AX-176813433_A01	140.846	A01	105845215
A01	AX-176794173	AX-176794173_A01	141.05	A01	105900747
A01	AX-176813023	AX-176813023_A01	141.565	A01	105978482
A01	AX-176819556	AX-176819556_A01	141.667	A01	105960603
A01	AX-176794786	AX-176794786_A01	141.667	A01	105960533
A01	AX-176805388	AX-176805388_A01	144.032	A01	106094558
A01	AX-176795982	AX-176795982_A01	144.457	A01	106236076
A01	AX-176818319	AX-176818319_A01	144.764	A01	106304961
A01	AX-176800770	AX-176800770_A01	145.071	A01	106531588
A01	AX-176818458	AX-176818458_A01	145.379	A01	106644620
A01	AX-176806239	AX-176806239_A01	145.481	A01	106764196
A01	AX-176791314	AX-176791314_A01	145.685	A01	106835516
A01	AX-176792601	AX-176792601_A01	146.622	A01	106938328
A01	AX-177641550	AX-177641550_A01	147.883	A01	107130395
A01	AX-176809573	AX-176809573_A01	150.377	A01	107631291
A01	AX-176813061	AX-176813061_A01	152.189	A01	107689462
A01	AX-176812494	AX-176812494_A01	152.393	A01	107728832
A01	AX-176807826	AX-176807826_A01	152.597	A01	107748986
A01	AX-147244538	AX-147244538_A01	153.428	A01	108189871
A01	AX-176808149	AX-176808149_A01	153.428	A01	108117953
A01	AX-176821266	AX-176821266_B03	153.428	B03	45878373
A01	AX-176796646	AX-176796646_A01	154.473	A01	108477506
A01	AX-176801544	AX-176801544_A01	156.287	A01	108598522
A01	AX-176803242	AX-176803242_A01	157.118	A01	108869055
A01	AX-176794984	AX-176794984_A01	157.881	A01	109136324
A01	AX-176803609	AX-176803609_A01	159.108	A01	109188549
A01	AX-176795072	AX-176795072_A01	160.809	A01	109395723
A01	AX-176807578	AX-176807578_A01	161.429	A01	109585802
A01	AX-176819670	AX-176819670_A01	161.429	A01	109585872
A01	AX-176812474	AX-176812474_A01	163.018	A01	110112163
A01	AX-176794067	AX-176794067_A01	163.12	A01	110082228
A01	AX-176794398	AX-176794398_A01	163.12	A01	110100194
A01	AX-176797008	AX-176797008_A01	164.164	A01	110524054
A01	AX-176819643	AX-176819643_A01	164.164	A01	110524130
A01	AX-176821070	AX-176821070_A01	164.266	A01	110555589
A01	AX-176813669	AX-176813669_A01	164.47	A01	110626372
A01	AX-176822426	AX-176822426_A01	164.47	A01	110647521
A01	AX-176819900	AX-176819900_A01	164.47	A01	110635103
A01	AX-176818891	AX-176818891_A01	167.553	A01	111069823
A01	AX-176794206	AX-176794206_A01	167.757	A01	111162382
A01	AX-176821165	AX-176821165_A01	168.272	A01	111330206
A01	AX-176823707	AX-176823707_A01	168.477	A01	111390014
A01	AX-176809130	AX-176809130_A01	168.626	A01	111474479
A01	AX-176793570	AX-176793570_A01	168.783	A01	111463913
A01	AX-176794836	AX-176794836_A01	169.091	A01	111650162
A01	AX-176800316	AX-176800316_A01	170.57	A01	111766406
A01	AX-176809032	AX-176809032_A01	170.57	A01	111888100
A01	AX-176796409	AX-176796409_A01	170.57	A01	111766336
A01	AX-176824246	AX-176824246_A01	170.776	A01	111888170
A01	AX-176801457	AX-176801457_A01	171.085	A01	112040579
A02	AX-147212540	AX-147212540_B02	0	B02	2294094
A02	AX-147240293	AX-147240293_B02	2.169	B02	3561360
A02	AX-147240517	AX-147240517_A02	4.391	A02	5256814
A02	AX-176795792	AX-176795792_A02	6.69	A02	6168852
A02	AX-176822526	AX-176822526_A02	7	A02	6162368
A02	AX-176804252	AX-176804252_A02	7.128	A02	6662465
A02	AX-176823349	AX-176823349_A02	9.166	A02	7491406
A02	AX-147240754	AX-147240754_B02	10.103	B02	9798843
A02	AX-147213196	AX-147213196_A02	12.91	A02	8336986
A02	AX-176818166	AX-176818166_A02	21.092	A02	10890405
A02	AX-147213312	AX-147213312_B02	21.744	B02	13687341
A02	AX-176816557	AX-176816557_A02	22.722	A02	11243565
A02	AX-176797451	AX-176797451_A02	22.725	A02	11079970
A02	AX-176816562	AX-176816562_A02	23.58	A02	11370169
A02	AX-176808768	AX-176808768_A02	24.767	A02	10249599
A02	AX-176804829	AX-176804829_A02	27.515	A02	11788455
A02	AX-176797707	AX-176797707_A02	30.983	A02	12478684
A02	AX-176812136	AX-176812136_A02	30.983	A02	12485764
A02	AX-176797993	AX-176797993_A02	31.603	A02	12854049
A02	AX-176799291	AX-176799291_A02	32.797	A02	13247700
A02	AX-176794165	AX-176794165_A02	33.544	A02	13690532
A02	AX-176800811	AX-176800811_A02	34.969	A02	14233106
A02	AX-176817246	AX-176817246_A02	37.007	A02	15101308
A02	AX-176805532	AX-176805532_A02	37.735	A02	15589470
A02	AX-176795861	AX-176795861_A02	37.735	A02	15687417
A02	AX-176806634	AX-176806634_A02	38.354	A02	17956977
A02	AX-147213489	AX-147213489_A02	39.399	A02	17997473
A02	AX-176791998	AX-176791998_A02	40.989	A02	22559983
A02	AX-176795971	AX-176795971_A02	41.714	A02	22610970
A02	AX-176810897	AX-176810897_A02	41.715	A02	22317234
A02	AX-176800523	AX-176800523_A02	41.957	A02	21391138
A02	AX-176823277	AX-176823277_A02	41.958	A02	19707185
A02	AX-176812569	AX-176812569_A02	42.768	A02	21384924
A02	AX-176824209	AX-176824209_A02	43.581	A02	24627078
A02	AX-176792671	AX-176792671_A02	43.702	A02	23375658
A02	AX-176810398	AX-176810398_A02	44.303	A02	31392313
A02	AX-176806820	AX-176806820_A02	44.46	A02	33653695
A02	AX-147213643	AX-147213643_A02	44.609	A02	31911199
A02	AX-176795582	AX-176795582_A02	45.172	A02	24627079
A02	AX-176803467	AX-176803467_A02	45.263	A02	22736303
A02	AX-176814074	AX-176814074_A02	45.302	A02	26560629
A02	AX-147213713	AX-147213713_A02	45.415	A02	29665235
A02	AX-176813739	AX-176813739_A02	45.769	A02	30343879
A02	AX-176798795	AX-176798795_A02	46.001	A02	30413674
A02	AX-176797190	AX-176797190_A02	46.355	A02	32764545
A02	AX-176803164	AX-176803164_A02	46.355	A02	31632917
A02	AX-176821385	AX-176821385_A02	46.87	A02	40953421
A02	AX-176796324	AX-176796324_A02	46.972	A02	46397136
A02	AX-147213718	AX-147213718_A02	47.074	A02	50727659
A02	AX-176806824	AX-176806824_A02	47.149	A02	52366456
A02	AX-176813566	AX-176813566_A02	47.277	A02	53178752
A02	AX-176803690	AX-176803690_A02	47.278	A02	41878325
A02	AX-176814094	AX-176814094_A02	47.623	A02	39901786
A02	AX-147213712	AX-147213712_A02	48.1	A02	56351586
A02	AX-176798878	AX-176798878_A02	48.423	A02	46535540
A02	AX-176795494	AX-176795494_A02	48.779	A02	59207992
A02	AX-147213808	AX-147213808_A02	49.027	A02	52370367
A02	AX-176814102	AX-176814102_A02	49.597	A02	59666065
A02	AX-176820508	AX-176820508_A02	50.113	A02	59130963
A02	AX-176815754	AX-176815754_A02	50.556	A02	55901904
A02	AX-176802925	AX-176802925_A02	51.243	A02	59418107
A02	AX-176798279	AX-176798279_A02	51.495	A02	57404665
A02	AX-176812447	AX-176812447_A02	51.62	A02	47988749
A02	AX-176809918	AX-176809918_A02	52.839	A02	48507698
A02	AX-176822805	AX-176822805_B02	55.2	B02	88524127
A02	AX-176799685	AX-176799685_A02	56.977	A02	64245885
A02	AX-147213945	AX-147213945_A02	57.406	A02	62446667
A02	AX-176823985	AX-176823985_A02	57.776	A02	60127913
A02	AX-176814122	AX-176814122_A02	57.842	A02	59959135
A02	AX-176816694	AX-176816694_A02	57.896	A02	61160440
A02	AX-176816662	AX-176816662_A02	57.897	A02	60128855
A02	AX-176813025	AX-176813025_A02	58.616	A02	66258956
A02	AX-176802598	AX-176802598_A02	58.833	A02	63436363
A02	AX-176812322	AX-176812322_A02	58.833	A02	66230826
A02	AX-176809516	AX-176809516_A02	59.037	A02	65829683
A02	AX-176806132	AX-176806132_A02	59.159	A02	66423396
A02	AX-176818517	AX-176818517_A02	59.928	A02	67507763
A02	AX-176800159	AX-176800159_A02	60.379	A02	67517507
A02	AX-176814137	AX-176814137_A02	61.21	A02	68861425
A02	AX-176808288	AX-176808288_A02	61.21	A02	68526319
A02	AX-176816683	AX-176816683_A02	61.934	A02	70081057
A02	AX-176800337	AX-176800337_A02	61.935	A02	70701284
A02	AX-176810508	AX-176810508_A02	61.935	A02	70080019
A02	AX-147214097	AX-147214097_A02	61.935	A02	70226093
A02	AX-176814378	AX-176814378_A02	62.139	A02	71364948
A02	AX-176803618	AX-176803618_A02	62.447	A02	72014772
A02	AX-176805607	AX-176805607_A02	62.458	A02	71736580
A02	AX-176808921	AX-176808921_A02	63.171	A02	72310099
A02	AX-176818031	AX-176818031_A02	63.883	A02	72562230
A02	AX-176810720	AX-176810720_A02	63.896	A02	73236213
A02	AX-176802227	AX-176802227_A02	63.909	A02	72921327
A02	AX-147244043	AX-147244043_A02	64.306	A02	74976561
A02	AX-176793848	AX-176793848_A02	64.649	A02	78975411
A02	AX-147214161	AX-147214161_A02	64.991	A02	83254670
A02	AX-176818158	AX-176818158_A02	65.268	A02	84828969
A02	AX-176814167	AX-176814167_A02	65.549	A02	84262625
A02	AX-176802619	AX-176802619_A02	65.78	A02	85116503
A02	AX-176804508	AX-176804508_A02	66.235	A02	85683989
A02	AX-147214191	AX-147214191_A02	66.706	A02	84448247
A02	AX-147214170	AX-147214170_B02	67.286	B02	97140962
A02	AX-176823562	AX-176823562_A02	67.807	A02	80636295
A02	AX-147213654	AX-147213654_A02	68.249	A02	81367463
A02	AX-176800373	AX-176800373_A02	68.661	A02	75682578
A02	AX-176814097	AX-176814097_A02	68.913	A02	75659311
A02	AX-176822715	AX-176822715_A02	69.273	A02	79658816
A02	AX-177637535	AX-177637535_A02	69.316	A02	80637711
A02	AX-176801008	AX-176801008_A02	69.859	A02	81177055
A02	AX-147214208	AX-147214208_A02	70.271	A02	85160120
A02	AX-176810483	AX-176810483_A02	71.211	A02	86214459
A02	AX-176799143	AX-176799143_A02	72.366	A02	85796434
A02	AX-176799772	AX-176799772_A02	73.412	A02	87738454
A02	AX-176812673	AX-176812673_A02	74.494	A02	88023680
A02	AX-176818747	AX-176818747_A02	77.894	A02	88684504
A02	AX-176798518	AX-176798518_A02	78.897	A02	89657893
A02	AX-147214449	AX-147214449_A02	79.062	A02	89358902
A02	AX-147214428	AX-147214428_A02	79.369	A02	89229608
A02	AX-176814184	AX-176814184_A02	79.584	A02	88961693
A02	AX-147242084	AX-147242084_A02	83.123	A02	91485699
A02	AX-176803866	AX-176803866_A02	83.126	A02	91495354
A02	AX-177639745	AX-177639745_A02	83.852	A02	91524388
A02	AX-176818771	AX-176818771_A02	84.414	A02	91056501
A02	AX-176803329	AX-176803329_A02	87.724	A02	91983952
A02	AX-176818524	AX-176818524_A02	88.39	A02	92004297
A02	AX-176812014	AX-176812014_B02	90.285	B02	106591558
A02	AX-176812546	AX-176812546_A02	90.524	A02	92440949
A02	AX-147214727	AX-147214727_A02	93.413	A02	93052360
A02	AX-176793156	AX-176793156_B02	94.887	B02	107888554
A02	AX-176814935	AX-176814935_A02	95.237	A02	93120644
A02	AX-176810696	AX-176810696_A02	95.562	A02	93176930
A02	AX-176809348	AX-176809348_A02	97.471	A02	93362934
A02	AX-176821217	AX-176821217_A02	100.082	A02	93693830
A02	AX-176813093	AX-176813093_A02	101.496	A02	93495384
A02	AX-176815768	AX-176815768_A02	107.232	A02	94710929
A02	AX-176820263	AX-176820263_A02	108.095	A02	94987301
A02	AX-176809058	AX-176809058_A02	110.244	A02	95637648
A02	AX-147242399	AX-147242399_A02	115.708	A02	96621330
A02	AX-176813961	AX-176813961_A02	115.822	A02	96628460
A02	AX-176791388	AX-176791388_A02	116.468	A02	96778421
A02	AX-176816756	AX-176816756_A02	121.695	A02	97228950
A02	AX-176808199	AX-176808199_A02	124.276	A02	97795318
A02	AX-147242520	AX-147242520_A02	126.602	A02	98297757
A02	AX-176817979	AX-176817979_B02	144.239	B02	118433313
A03_1	AX-147243077	AX-147243077_A03	0	A03	561521
A03_1	AX-147243082	AX-147243082_A03	0	A03	576834
A03_1	AX-147243079	AX-147243079_A03	0.004	A03	561619
A03_1	AX-147243081	AX-147243081_A03	0.157	A03	562855
A03_1	AX-147243026	AX-147243026_B03	0.306	B03	2079205
A03_1	AX-147243031	AX-147243031_A03	0.306	A03	57194
A03_1	AX-147243027	AX-147243027_B03	0.306	B03	2079829
A03_1	AX-147215316	AX-147215316_A03	0.408	A03	651152
A03_1	AX-177642172	AX-177642172_A03	0.612	A03	820061
A03_1	AX-176795086	AX-176795086_A03	2.313	A03	1325774
A03_1	AX-147215359	AX-147215359_A03	5.762	A03	1557251
A03_1	AX-176803938	AX-176803938_A03	6.917	A03	1819889
A03_1	AX-176803814	AX-176803814_A03	8.287	A03	1879071
A03_1	AX-176804795	AX-176804795_A03	8.803	A03	2276020
A03_1	AX-176809412	AX-176809412_A03	8.803	A03	2255466
A03_1	AX-176801246	AX-176801246_A03	9.69	A03	2527810
A03_1	AX-147215452	AX-147215452_A03	10.903	A03	2620136
A03_1	AX-147215576	AX-147215576_A03	19.938	A03	4274478
A03_1	AX-176808986	AX-176808986_A03	20.246	A03	4235943
A03_1	AX-176806296	AX-176806296_A03	24.459	A03	4958885
A03_1	AX-147243493	AX-147243493_A03	26.618	A03	5690208
A03_1	AX-147243488	AX-147243488_A03	28.098	A03	5821374
A03_1	AX-176814245	AX-176814245_A03	37.779	A03	7379385
A03_1	AX-147243630	AX-147243630_B03	40.435	B03	11494455
A03_1	AX-176812423	AX-176812423_A03	41.17	A03	8619531
A03_1	AX-176812075	AX-176812075_A03	52.384	A03	10858937
A03_1	AX-176812440	AX-176812440_A03	58.877	A03	13287806
A03_1	AX-147258216	AX-147258216_A03	60.248	A03	14571824
A03_1	AX-176804341	AX-176804341_A03	60.248	A03	14278883
A03_1	AX-176822875	AX-176822875_A03	60.452	A03	17038568
A03_1	AX-176801241	AX-176801241_A03	60.656	A03	16173574
A03_1	AX-176811854	AX-176811854_A03	60.964	A03	16198958
A03_1	AX-176803133	AX-176803133_A03	61.168	A03	15166541
A03_1	AX-176809442	AX-176809442_A03	61.475	A03	17405719
A03_1	AX-176795288	AX-176795288_A03	61.475	A03	17488042
A03_1	AX-176805915	AX-176805915_A03	61.475	A03	17471673
A03_1	AX-176819000	AX-176819000_A03	61.886	A03	18897971
A03_1	AX-176823297	AX-176823297_A03	61.988	A03	18784289
A03_1	AX-176821332	AX-176821332_A03	62.192	A03	18999140
A03_1	AX-176804582	AX-176804582_A03	66.004	A03	21344083
A03_1	AX-176807787	AX-176807787_A03	66.209	A03	21594710
A03_1	AX-176807920	AX-176807920_A03	66.209	A03	21499725
A03_1	AX-176822374	AX-176822374_A03	66.209	A03	21529035
A03_1	AX-176795663	AX-176795663_A03	66.399	A03	21826360
A03_1	AX-147244080	AX-147244080_A03	66.72	A03	21931847
A03_1	AX-176816838	AX-176816838_A03	66.822	A03	21939271
A03_1	AX-176791452	AX-176791452_A03	66.839	A03	21931628
A03_1	AX-176816839	AX-176816839_A03	66.897	A03	21932160
A03_1	AX-176816840	AX-176816840_A03	66.955	A03	21939214
A03_1	AX-147244085	AX-147244085_A03	67.238	A03	21933384
A03_1	AX-176812910	AX-176812910_A03	71.292	A03	24688399
A03_1	AX-147216364	AX-147216364_A03	73.787	A03	25560015
A03_1	AX-176814296	AX-176814296_A03	73.888	A03	25803845
A03_1	AX-176797312	AX-176797312_A03	74.508	A03	26850980
A03_1	AX-176810473	AX-176810473_A03	75.233	A03	27447658
A03_1	AX-176809514	AX-176809514_A03	75.438	A03	27361870
A03_1	AX-176808471	AX-176808471_A03	76.268	A03	27785294
A03_1	AX-147216456	AX-147216456_A03	77.421	A03	28010145
A03_1	AX-147216457	AX-147216457_A03	77.523	A03	28005544
A03_1	AX-176823727	AX-176823727_A03	79.905	A03	28265726
A03_1	AX-147216522	AX-147216522_A03	82.285	A03	30312906
A03_1	AX-176820223	AX-176820223_A03	85.015	A03	30792841
A03_1	AX-176811583	AX-176811583_A03	85.117	A03	30934352
A03_1	AX-177638943	AX-177638943_A03	85.632	A03	31286291
A03_1	AX-147216563	AX-147216563_A03	86.676	A03	31583907
A03_1	AX-147216567	AX-147216567_A03	86.881	A03	31711753
A03_1	AX-147216575	AX-147216575_A03	87.187	A03	32196838
A03_1	AX-176812919	AX-176812919_A03	87.188	A03	31479083
A03_1	AX-176815984	AX-176815984_A03	87.458	A03	32540805
A03_1	AX-176820335	AX-176820335_B01	87.597	B01	124069306
A03_1	AX-176801014	AX-176801014_A03	87.699	A03	32642473
A03_1	AX-176812328	AX-176812328_A03	88.006	A03	32906953
A03_1	AX-176814322	AX-176814322_A03	88.108	A03	32854609
A03_1	AX-147216607	AX-147216607_A03	88.727	A03	33412313
A03_1	AX-176794548	AX-176794548_A03	88.829	A03	33950131
A03_1	AX-176807747	AX-176807747_A03	89.863	A03	34783060
A03_1	AX-176800530	AX-176800530_A03	90.078	A03	34959431
A03_1	AX-176811233	AX-176811233_A03	90.18	A03	35569253
A03_1	AX-176804493	AX-176804493_A03	90.337	A03	35824789
A03_1	AX-176810109	AX-176810109_A03	90.486	A03	37652165
A03_1	AX-176816894	AX-176816894_A03	90.614	A03	38083106
A03_1	AX-176793343	AX-176793343_A03	90.742	A03	36544711
A03_1	AX-176821404	AX-176821404_A03	90.997	A03	35976047
A03_1	AX-176803331	AX-176803331_A03	91.828	A03	38652341
A03_1	AX-176818721	AX-176818721_A03	91.828	A03	38531993
A03_1	AX-177644244	AX-177644244_A03	91.828	A03	38529082
A03_1	AX-176794692	AX-176794692_A03	92.448	A03	38821071
A03_1	AX-176821521	AX-176821521_A03	92.755	A03	39000006
A03_1	AX-147216731	AX-147216731_A03	93.468	A03	40088560
A03_1	AX-176814342	AX-176814342_A03	93.582	A03	39892733
A03_1	AX-176820561	AX-176820561_A03	93.684	A03	40432559
A03_1	AX-147216730	AX-147216730_A03	93.786	A03	40086489
A03_1	AX-176820238	AX-176820238_A03	93.99	A03	42611458
A03_1	AX-176801846	AX-176801846_A03	94.092	A03	41515123
A03_1	AX-176810993	AX-176810993_A03	94.194	A03	42556445
A03_1	AX-176791823	AX-176791823_B08	94.299	B08	134887444
A03_2	AX-176800578	AX-176800578_A03	0	A03	131943866
A03_2	AX-176793627	AX-176793627_A03	0.205	A03	132150996
A03_2	AX-176818479	AX-176818479_A03	1.142	A03	132316984
A03_2	AX-147217865	AX-147217865_A03	2.842	A03	132493219
A03_2	AX-176818827	AX-176818827_A03	3.15	A03	132570529
A03_2	AX-176810673	AX-176810673_A03	6.284	A03	133360608
A03_2	AX-147245582	AX-147245582_A03	8.392	A03	133654247
A03_2	AX-176800613	AX-176800613_A03	8.392	A03	133575630
A03_2	AX-147245610	AX-147245610_A03	9.453	A03	133990002
A03_2	AX-147218061	AX-147218061_A03	19.935	A03	135738825
A03_2	AX-176791844	AX-176791844_A03	20.139	A03	135870447
A03_2	AX-176791921	AX-176791921_B03	20.55	B03	138252103
A03_2	AX-147245740	AX-147245740_A03	21.595	A03	136138994
A03_2	AX-176801936	AX-176801936_A03	22.11	A03	136347347
A03_2	AX-176809597	AX-176809597_B03	23.922	B03	138922755
A03_2	AX-147245886	AX-147245886_A03	27.371	A03	137870240
A03_2	AX-176791853	AX-176791853_B03	28.633	B03	140364202
A03_2	AX-147245927	AX-147245927_A03	30.112	A03	138277501
A03_2	AX-176800245	AX-176800245_A03	31.924	A03	138578391
A03_2	AX-147218301	AX-147218301_A03	32.232	A03	138568030
A03_2	AX-147234092	AX-147234092_A03	33.492	A03	139207556
A03_2	AX-147218352	AX-147218352_B03	33.493	B03	141398682
A03_2	AX-176821324	AX-176821324_A03	33.905	A03	139211298
A03_2	AX-147218328	AX-147218328_A03	34.422	A03	138927749
A03_2	AX-176814493	AX-176814493_A03	36.021	A03	139428213
A03_2	AX-147218375	AX-147218375_A03	37.282	A03	139633638
A03_2	AX-176822551	AX-176822551_A03	37.797	A03	139751402
A03_2	AX-176817015	AX-176817015_A03	40.176	A03	139814062
A03_2	AX-176798364	AX-176798364_A03	41.115	A03	140272329
A03_2	AX-147246100	AX-147246100_B03	41.382	B03	142505998
A03_2	AX-176800756	AX-176800756_A03	41.523	A03	140575354
A03_2	AX-147218426	AX-147218426_A03	41.831	A03	140328390
A03_2	AX-176819457	AX-176819457_A03	42.242	A03	140389939
A03_2	AX-147246140	AX-147246140_A03	43.091	A03	140886723
A03_2	AX-147246150	AX-147246150_A03	46.241	A03	141081363
A03_2	AX-176810805	AX-176810805_A03	47.649	A03	141176510
A03_2	AX-176800295	AX-176800295_A03	48.269	A03	141521469
A03_2	AX-176805531	AX-176805531_A03	48.994	A03	141688724
A03_2	AX-147246182	AX-147246182_B03	49.199	B03	143798518
A03_2	AX-147218511	AX-147218511_A03	49.79	A03	141623879
A03_2	AX-147218522	AX-147218522_B03	50.024	B03	143850549
A03_2	AX-176802570	AX-176802570_A03	50.125	A03	141733149
A03_2	AX-176800826	AX-176800826_A03	51.715	A03	141820773
A03_2	AX-147246192	AX-147246192_B03	52.44	B03	143949551
A03_2	AX-147218536	AX-147218536_A03	52.791	A03	141951213
A03_2	AX-176814511	AX-176814511_A03	53.262	A03	142027401
A03_2	AX-176813189	AX-176813189_A03	53.569	A03	142028233
A03_2	AX-176792403	AX-176792403_A03	53.698	A03	142045657
A03_2	AX-176806216	AX-176806216_A03	53.818	A03	142046091
A03_2	AX-176805269	AX-176805269_A03	54.289	A03	142097768
A04	AX-176820329	AX-176820329_A04	0	A04	230114
A04	AX-147246450	AX-147246450_A04	0.733	A04	577841
A04	AX-176822995	AX-176822995_A04	0.835	A04	403013
A04	AX-176818208	AX-176818208_A04	1.455	A04	653668
A04	AX-147218832	AX-147218832_A04	2.18	A04	793790
A04	AX-176799180	AX-176799180_A04	16.64	A04	2097892
A04	AX-147246659	AX-147246659_A04	22.025	A04	2483846
A04	AX-147246654	AX-147246654_A04	22.23	A04	2473748
A04	AX-176802254	AX-176802254_A04	22.537	A04	2438113
A04	AX-147219059	AX-147219059_A04	26.486	A04	3054484
A04	AX-147246798	AX-147246798_A04	32.46	A04	3835963
A04	AX-147219167	AX-147219167_B04	38.463	B04	5807751
A04	AX-176814531	AX-176814531_A04	40.651	A04	4742495
A04	AX-176807494	AX-176807494_A04	40.855	A04	4758462
A04	AX-176801369	AX-176801369_A04	41.059	A04	4754773
A04	AX-147246898	AX-147246898_B04	42.104	B04	6229102
A04	AX-176808041	AX-176808041_A04	42.935	A04	5071707
A04	AX-147219205	AX-147219205_A04	44.567	A04	5157554
A04	AX-176814535	AX-176814535_A04	47.254	A04	5316251
A04	AX-147255195	AX-147255195_A04	48.192	A04	5475951
A04	AX-176797560	AX-176797560_A04	48.396	A04	6226368
A04	AX-176814363	AX-176814363_A04	48.396	A04	6202387
A04	AX-147246937	AX-147246937_A04	48.606	A04	6206999
A04	AX-176803280	AX-176803280_A04	55.222	A04	6794484
A04	AX-176792711	AX-176792711_A04	58.592	A04	7737003
A04	AX-147247065	AX-147247065_A04	59.49	A04	9363141
A04	AX-147247085	AX-147247085_B04	61.079	B04	11012561
A04	AX-147219421	AX-147219421_A04	62.558	A04	10131692
A04	AX-147219434	AX-147219434_A04	62.763	A04	10274407
A04	AX-147219431	AX-147219431_A04	62.865	A04	10254240
A04	AX-176798885	AX-176798885_A04	65.352	A04	11700918
A04	AX-176809680	AX-176809680_A04	65.456	A04	11688369
A04	AX-176798018	AX-176798018_A04	65.668	A04	11925176
A04	AX-176792497	AX-176792497_A04	66.289	A04	12665749
A04	AX-176823228	AX-176823228_A04	66.804	A04	13585163
A04	AX-176807568	AX-176807568_A04	66.804	A04	14466763
A04	AX-176820157	AX-176820157_A04	67.009	A04	15077915
A04	AX-176821851	AX-176821851_A04	67.11	A04	14840226
A04	AX-176809070	AX-176809070_A04	67.11	A04	16586893
A04	AX-147219580	AX-147219580_B04	67.213	B04	16527710
A04	AX-147219606	AX-147219606_A04	67.425	A04	17367351
A04	AX-176823345	AX-176823345_A04	68.278	A04	17783490
A04	AX-176796180	AX-176796180_A04	68.973	A04	18958688
A04	AX-176804315	AX-176804315_A04	68.974	A04	18124390
A04	AX-176816231	AX-176816231_A04	69.331	A04	19386248
A04	AX-177643725	AX-177643725_A04	69.683	A04	19766703
A04	AX-176823012	AX-176823012_A04	69.69	A04	19844452
A04	AX-176823521	AX-176823521_A04	69.759	A04	19847230
A04	AX-176795814	AX-176795814_A04	69.793	A04	20291754
A04	AX-147219656	AX-147219656_A04	69.834	A04	19837066
A04	AX-147219662	AX-147219662_A04	69.896	A04	20200119
A04	AX-147219657	AX-147219657_A04	69.897	A04	20118179
A04	AX-147219681	AX-147219681_B04	70.202	B04	21532053
A04	AX-147219677	AX-147219677_B04	70.203	B04	21446388
A04	AX-147219686	AX-147219686_B04	70.348	B04	21652409
A04	AX-176799140	AX-176799140_A04	70.924	A04	21330601
A04	AX-147247362	AX-147247362_B04	71.528	B04	21634011
A04	AX-147219682	AX-147219682_B04	71.645	B04	21532122
A04	AX-147247354	AX-147247354_A04	71.747	A04	21213105
A04	AX-176802622	AX-176802622_A04	72.054	A04	28246615
A04	AX-147219770	AX-147219770_A04	72.608	A04	28557307
A04	AX-176793598	AX-176793598_A04	72.88	A04	30595366
A04	AX-147219799	AX-147219799_A04	73.187	A04	31071098
A04	AX-176809394	AX-176809394_A04	73.187	A04	31447792
A04	AX-176805576	AX-176805576_A04	73.187	A04	31373029
A04	AX-147219822	AX-147219822_A04	74.34	A04	33479742
A04	AX-176821321	AX-176821321_A04	74.342	A04	34763030
A04	AX-176820190	AX-176820190_A04	74.538	A04	32686603
A04	AX-176811395	AX-176811395_A04	74.544	A04	36039193
A04	AX-176822505	AX-176822505_A04	74.544	A04	31709830
A04	AX-176806502	AX-176806502_A04	74.549	A04	31794137
A04	AX-176821284	AX-176821284_A04	74.748	A04	36541446
A04	AX-176822278	AX-176822278_A04	75.056	A04	69677489
A04	AX-176807939	AX-176807939_A04	75.261	A04	40238647
A04	AX-176800503	AX-176800503_A04	75.311	A04	75554886
A04	AX-176811782	AX-176811782_A04	75.363	A04	52835919
A04	AX-176821720	AX-176821720_A04	75.41	A04	61957251
A04	AX-147219934	AX-147219934_A04	75.464	A04	38455233
A04	AX-147219851	AX-147219851_A04	75.566	A04	37401082
A04	AX-176819233	AX-176819233_A04	75.567	A04	36567515
A04	AX-176823110	AX-176823110_A04	75.837	A04	50241411
A04	AX-176799434	AX-176799434_A04	75.975	A04	42466993
A04	AX-176821601	AX-176821601_A04	75.975	A04	64985750
A04	AX-176819208	AX-176819208_A04	75.975	A04	66988545
A04	AX-176822778	AX-176822778_A04	75.975	A04	46170929
A04	AX-176795717	AX-176795717_A04	76.077	A04	47746435
A04	AX-147219935	AX-147219935_B04	76.134	B04	37279800
A04	AX-176809891	AX-176809891_A04	76.179	A04	47746612
A04	AX-147219939	AX-147219939_B04	76.28	B04	37299780
A04	AX-147247577	AX-147247577_A04	76.283	A04	38594443
A04	AX-147247576	AX-147247576_A04	76.433	A04	38591916
A04	AX-176810146	AX-176810146_A04	76.587	A04	51797568
A04	AX-176813204	AX-176813204_A04	76.631	A04	68811829
A04	AX-176822674	AX-176822674_A04	76.688	A04	63064536
A04	AX-147220042	AX-147220042_A04	76.688	A04	45305353
A04	AX-176822865	AX-176822865_A04	76.688	A04	47612666
A04	AX-176820783	AX-176820783_A04	76.688	A04	49490030
A04	AX-176802773	AX-176802773_A04	76.688	A04	42076913
A04	AX-176798573	AX-176798573_A04	76.903	A04	76256636
A04	AX-176822347	AX-176822347_A04	76.903	A04	74922393
A04	AX-176821087	AX-176821087_A04	77.2	A04	85732853
A04	AX-177642618	AX-177642618_A04	77.715	A04	87048131
A04	AX-177642658	AX-177642658_A04	77.919	A04	87048200
A04	AX-176822340	AX-176822340_A04	78.628	A04	78636942
A04	AX-176801631	AX-176801631_A04	78.746	A04	77470999
A04	AX-176794127	AX-176794127_A04	79.005	A04	77031754
A04	AX-176824247	AX-176824247_A04	79.257	A04	87599757
A04	AX-176820307	AX-176820307_A04	79.359	A04	85870220
A04	AX-176823921	AX-176823921_A04	79.36	A04	81057118
A04	AX-147220244	AX-147220244_A04	79.666	A04	87155800
A04	AX-176811509	AX-176811509_A04	79.95	A04	83321125
A04	AX-147220134	AX-147220134_A04	80.012	A04	82448702
A04	AX-176821060	AX-176821060_A04	80.166	A04	86600435
A04	AX-177642277	AX-177642277_A04	80.178	A04	81332509
A04	AX-176819242	AX-176819242_A04	80.178	A04	80070589
A04	AX-176821791	AX-176821791_A04	80.178	A04	81770352
A04	AX-176814683	AX-176814683_A04	80.382	A04	90765430
A04	AX-147219866	AX-147219866_A04	80.484	A04	96004576
A04	AX-147219865	AX-147219865_A04	80.586	A04	96005375
A04	AX-176801792	AX-176801792_A04	80.638	A04	91567957
A04	AX-176820044	AX-176820044_A04	80.688	A04	90185613
A04	AX-147220301	AX-147220301_A04	80.79	A04	95831180
A04	AX-176820369	AX-176820369_A04	80.842	A04	95309394
A04	AX-176822788	AX-176822788_A04	80.892	A04	89303489
A04	AX-176821082	AX-176821082_A04	80.993	A04	91622509
A04	AX-176807533	AX-176807533_A04	83.712	A04	100920559
A04	AX-176797582	AX-176797582_A04	83.924	A04	100920325
A04	AX-176819415	AX-176819415_A04	84.335	A04	102303683
A04	AX-176802295	AX-176802295_A04	84.53	A04	100036763
A04	AX-176819262	AX-176819262_B04	84.536	B04	108381454
A04	AX-176820672	AX-176820672_A04	84.539	A04	99652287
A04	AX-147247922	AX-147247922_A04	84.846	A04	102463347
A04	AX-176822521	AX-176822521_A04	85.046	A04	102668137
A04	AX-176821264	AX-176821264_A04	85.052	A04	102770477
A04	AX-176814744	AX-176814744_A04	85.256	A04	105357156
A04	AX-176822195	AX-176822195_A04	85.667	A04	104127111
A04	AX-147220383	AX-147220383_A04	86.161	A04	103779795
A04	AX-147247946	AX-147247946_A04	86.283	A04	103093361
A04	AX-147220444	AX-147220444_A04	87.84	A04	107930603
A04	AX-176823950	AX-176823950_A04	89.359	A04	109301031
A04	AX-176810154	AX-176810154_A04	90.512	A04	110690887
A04	AX-176806401	AX-176806401_A04	90.613	A04	110689958
A04	AX-176819690	AX-176819690_A04	92.868	A04	111978948
A04	AX-176818145	AX-176818145_A04	93.081	A04	111685489
A04	AX-176821309	AX-176821309_A04	93.44	A04	112304254
A04	AX-147220578	AX-147220578_A04	93.801	A04	112870496
A04	AX-176801609	AX-176801609_A04	94.632	A04	113137325
A04	AX-176816012	AX-176816012_A04	95.252	A04	113748277
A04	AX-176791474	AX-176791474_A04	95.456	A04	113947071
A04	AX-176822873	AX-176822873_A04	96.935	A04	114326837
A04	AX-147248217	AX-147248217_B04	97.766	B04	126312918
A04	AX-176823848	AX-176823848_A04	99.998	A04	115937200
A04	AX-176811627	AX-176811627_A09	101.161	A09	89183255
A04	AX-147220701	AX-147220701_B04	101.4	B04	128011884
A04	AX-147220721	AX-147220721_A04	102.647	A04	116936895
A04	AX-176802283	AX-176802283_A04	103.805	A04	117632573
A04	AX-176819644	AX-176819644_A04	106.777	A04	118680323
A04	AX-176802673	AX-176802673_A04	106.777	A04	118680393
A04	AX-147220867	AX-147220867_A04	109.505	A04	119719493
A04	AX-147248386	AX-147248386_A04	109.505	A04	119357840
A04	AX-176805306	AX-176805306_A04	110.179	A04	120408084
A04	AX-147220899	AX-147220899_A04	110.852	A04	120634947
A04	AX-147220925	AX-147220925_A04	112.115	A04	120969423
A04	AX-147248484	AX-147248484_B04	115.822	B04	135692884
A04	AX-147221005	AX-147221005_A04	119.041	A04	122783260
A04	AX-147248567	AX-147248567_B04	120.706	B04	137319722
A04	AX-176809970	AX-176809970_A04	124.669	A04	123592711
A04	AX-147248621	AX-147248621_A04	125.777	A04	123988677
A04	AX-176814760	AX-176814760_A04	127.321	A04	124249781
A04	AX-176821108	AX-176821108_A04	127.58	A04	124039692
A04	AX-147221113	AX-147221113_A04	128.083	A04	124246477
A04	AX-147248671	AX-147248671_A04	129.981	A04	124767985
A04	AX-176810160	AX-176810160_A04	129.981	A04	124767139
A04	AX-176823761	AX-176823761_B04	130.298	B04	138958359
A04	AX-147248718	AX-147248718_A04	134.23	A04	125207506
A04	AX-176796198	AX-176796198_A04	135.813	A04	125534128
A04	AX-176815499	AX-176815499_A04	136.029	A04	125599371
A04	AX-147221248	AX-147221248_A04	136.337	A04	125677450
A04	AX-176796778	AX-176796778_B04	136.644	B04	140104845
A04	AX-147248761	AX-147248761_A04	137.348	A04	125752135
A04	AX-147248755	AX-147248755_B04	137.575	B04	140028664
A04	AX-147221293	AX-147221293_B04	139.858	B04	140716730
A05	AX-176807363	AX-176807363_A05	0	A05	6405451
A05	AX-176814774	AX-176814774_A05	0.516	A05	6749151
A05	AX-147249056	AX-147249056_A05	0.823	A05	6989835
A05	AX-176817328	AX-176817328_A05	0.823	A05	6948333
A05	AX-176822590	AX-176822590_A05	1.234	A05	7518683
A05	AX-147221650	AX-147221650_B05	1.749	B05	7729439
A05	AX-147249099	AX-147249099_A05	2.16	A05	7865289
A05	AX-176811254	AX-176811254_A05	2.364	A05	8213065
A05	AX-176797854	AX-176797854_B05	2.364	B05	8124069
A05	AX-147221692	AX-147221692_A05	5.569	A05	8592699
A05	AX-147249144	AX-147249144_B05	6.174	B05	9383351
A05	AX-147249149	AX-147249149_B05	6.642	B05	9617297
A05	AX-176822135	AX-176822135_A05	7.116	A05	9768377
A05	AX-176824027	AX-176824027_A05	8.687	A05	10690418
A05	AX-176817352	AX-176817352_A05	8.806	A05	10644840
A05	AX-147221775	AX-147221775_A05	10.285	A05	10818092
A05	AX-147249198	AX-147249198_B05	10.695	B05	11287302
A05	AX-176805365	AX-176805365_A05	10.696	A05	10759286
A05	AX-176799269	AX-176799269_A05	11.633	A05	11528860
A05	AX-147221806	AX-147221806_B05	12.001	B05	12425895
A05	AX-176793806	AX-176793806_A05	12.248	A05	12077238
A05	AX-176808289	AX-176808289_A05	13.185	A05	15821879
A05	AX-176804462	AX-176804462_A05	13.39	A05	14373467
A05	AX-176821859	AX-176821859_A05	13.551	A05	14602956
A05	AX-176809042	AX-176809042_A05	13.862	A05	14108932
A05	AX-176805572	AX-176805572_A05	14.108	A05	15757775
A05	AX-176813573	AX-176813573_A05	14.312	A05	17688557
A05	AX-176794425	AX-176794425_A05	14.312	A05	17578644
A05	AX-147222552	AX-147222552_A05	14.354	A05	16703076
A05	AX-176810543	AX-176810543_A05	14.414	A05	17147080
A05	AX-176814887	AX-176814887_A05	14.516	A05	16638957
A05	AX-176792765	AX-176792765_A05	14.823	A05	20561373
A05	AX-176820161	AX-176820161_A05	14.863	A05	18325054
A05	AX-176815958	AX-176815958_A05	14.894	A05	19921208
A05	AX-176807317	AX-176807317_A05	14.925	A05	20313032
A05	AX-177637876	AX-177637876_A05	15.04	A05	18492908
A05	AX-176803894	AX-176803894_A05	15.646	A05	21469442
A05	AX-176814852	AX-176814852_A05	15.85	A05	23402344
A05	AX-176805623	AX-176805623_A05	16.125	A05	24111702
A05	AX-176804288	AX-176804288_A05	16.26	A05	24270093
A05	AX-147249791	AX-147249791_B05	16.672	B05	32040866
A05	AX-176800354	AX-176800354_A05	16.672	A05	24891959
A05	AX-176808339	AX-176808339_A05	16.689	A05	25665880
A05	AX-176811052	AX-176811052_A05	16.859	A05	25246947
A05	AX-176793548	AX-176793548_A05	16.876	A05	25152608
A05	AX-176796538	AX-176796538_A05	17.391	A05	26784896
A05	AX-176804489	AX-176804489_A05	18.859	A05	27366374
A05	AX-176794439	AX-176794439_A05	19.075	A05	27285857
A05	AX-176805984	AX-176805984_A05	20.335	A05	28751013
A05	AX-176823380	AX-176823380_A05	20.437	A05	28600428
A05	AX-176818030	AX-176818030_A05	20.439	A05	28902446
A05	AX-176811795	AX-176811795_A05	20.848	A05	30324812
A05	AX-176811362	AX-176811362_A05	20.962	A05	29189371
A05	AX-176819229	AX-176819229_A05	21.188	A05	29436348
A05	AX-176808967	AX-176808967_A05	21.634	A05	29795024
A05	AX-176806538	AX-176806538_A05	21.772	A05	29738169
A05	AX-176818081	AX-176818081_A05	21.874	A05	29930929
A05	AX-176818278	AX-176818278_A05	22.494	A05	30840946
A05	AX-147222274	AX-147222274_B10	22.962	B10	1025810
A05	AX-147249687	AX-147249687_B05	23.374	B05	26459530
A05	AX-147249693	AX-147249693_A08	24.467	A08	40950193
A05	AX-176794143	AX-176794143_B05	25.298	B05	26395754
A05	AX-147222275	AX-147222275_B05	26.023	B05	26458548
A05	AX-176820388	AX-176820388_B05	26.023	B05	26394253
A05	AX-176795133	AX-176795133_B09	26.181	B09	369102
A05	AX-176795479	AX-176795479_B05	26.329	B05	26395748
A05	AX-147249681	AX-147249681_B05	26.431	B05	26253591
A05	AX-176808153	AX-176808153_B05	26.431	B05	26420327
A05	AX-147222276	AX-147222276_B05	26.482	B05	26510795
A05	AX-147249697	AX-147249697_B05	26.532	B05	26537679
A05	AX-147249686	AX-147249686_B05	26.576	B05	26459524
A05	AX-147249695	AX-147249695_B05	26.634	B05	26537547
A05	AX-176820250	AX-176820250_A05	26.941	A05	32052428
A05	AX-176793478	AX-176793478_A05	27.043	A05	32521869
A05	AX-176802760	AX-176802760_A05	27.874	A05	33347514
A05	AX-176806118	AX-176806118_A05	28.285	A05	33587594
A05	AX-176792370	AX-176792370_A05	28.285	A05	33586335
A05	AX-176804411	AX-176804411_A05	29.863	A05	34211360
A05	AX-176818003	AX-176818003_A05	30.079	A05	34075301
A05	AX-176806268	AX-176806268_A05	30.49	A05	37640400
A05	AX-176801071	AX-176801071_A05	30.592	A05	37397599
A05	AX-176810047	AX-176810047_A05	30.592	A05	37858309
A05	AX-176810468	AX-176810468_A05	30.592	A05	37841132
A05	AX-176808389	AX-176808389_A05	31.107	A05	35896337
A05	AX-176798803	AX-176798803_A05	31.448	A05	35415896
A05	AX-176821484	AX-176821484_A05	31.566	A05	36562995
A05	AX-176821880	AX-176821880_A05	32.24	A05	35061099
A05	AX-176814833	AX-176814833_A05	32.241	A05	35056844
A05	AX-176791870	AX-176791870_A05	32.918	A05	35060978
A05	AX-176814818	AX-176814818_A05	34.672	A05	38955115
A05	AX-176814819	AX-176814819_A05	35.211	A05	39443745
A05	AX-176793746	AX-176793746_A05	36.776	A05	40326090
A05	AX-176801500	AX-176801500_A05	36.776	A05	40817348
A05	AX-176799237	AX-176799237_A05	36.878	A05	40045517
A05	AX-147221966	AX-147221966_A05	38.468	A05	41267251
A05	AX-176800635	AX-176800635_A05	39.058	A05	42601378
A05	AX-176820252	AX-176820252_A05	39.291	A05	42349775
A05	AX-176807342	AX-176807342_A05	39.496	A05	43575529
A05	AX-176815470	AX-176815470_A05	39.751	A05	43307988
A05	AX-176802648	AX-176802648_A05	40.008	A05	43420406
A05	AX-176802467	AX-176802467_A05	40.008	A05	44202616
A05	AX-176814892	AX-176814892_A05	40.213	A05	44574156
A05	AX-176808159	AX-176808159_A05	40.411	A05	43510600
A05	AX-176808025	AX-176808025_A05	40.417	A05	44062435
A05	AX-176810830	AX-176810830_A05	40.724	A05	51380910
A05	AX-176805950	AX-176805950_A05	40.826	A05	49882709
A05	AX-176818051	AX-176818051_A05	40.826	A05	49865712
A05	AX-176806542	AX-176806542_A05	40.826	A05	48544836
A05	AX-147222531	AX-147222531_A05	40.928	A05	50459891
A05	AX-147222542	AX-147222542_A05	41.653	A05	56501508
A05	AX-176797680	AX-176797680_A05	42.064	A05	58753191
A05	AX-176807899	AX-176807899_A05	42.371	A05	57200542
A05	AX-147222611	AX-147222611_A05	42.678	A05	55266407
A05	AX-176814912	AX-176814912_A05	42.78	A05	68375123
A05	AX-176803001	AX-176803001_A05	42.985	A05	86019746
A05	AX-176822023	AX-176822023_A05	42.985	A05	69862525
A05	AX-176812088	AX-176812088_A05	43.189	A05	72210893
A05	AX-177638594	AX-177638594_A05	43.189	A05	68467585
A05	AX-176804157	AX-176804157_A05	43.6	A05	74213785
A05	AX-176800544	AX-176800544_A05	44.254	A05	82910631
A05	AX-176814927	AX-176814927_A05	44.511	A05	82532655
A05	AX-176796134	AX-176796134_A05	44.622	A05	66031044
A05	AX-147222568	AX-147222568_A05	44.733	A05	86062652
A05	AX-176796043	AX-176796043_A05	45.353	A05	86972862
A05	AX-176822413	AX-176822413_A05	51.97	A05	91093492
A05	AX-176805913	AX-176805913_A05	55.296	A05	92476296
A05	AX-176822458	AX-176822458_A05	55.916	A05	92794669
A05	AX-176809797	AX-176809797_A05	56.641	A05	92975092
A05	AX-176792597	AX-176792597_A05	57.156	A05	93781642
A05	AX-147223010	AX-147223010_A05	57.258	A05	94077319
A05	AX-176814924	AX-176814924_A05	58.531	A05	94484671
A05	AX-147223064	AX-147223064_A05	60.886	A05	95184596
A05	AX-176822005	AX-176822005_A05	61.406	A05	95179280
A05	AX-176821239	AX-176821239_A05	63.562	A05	95655445
A05	AX-147223112	AX-147223112_A05	63.602	A05	96046271
A05	AX-147250761	AX-147250761_A05	63.664	A05	95694041
A05	AX-176823674	AX-176823674_A05	64.074	A05	96670420
A05	AX-176823392	AX-176823392_A05	65.998	A05	97193976
A05	AX-147223146	AX-147223146_A05	65.998	A05	97130772
A05	AX-147223161	AX-147223161_A05	65.998	A05	97275006
A05	AX-176820120	AX-176820120_A05	65.998	A05	97003944
A05	AX-176819507	AX-176819507_A05	66.1	A05	97399355
A05	AX-176797409	AX-176797409_A05	66.1	A05	97393337
A05	AX-176811274	AX-176811274_A05	66.1	A05	97393267
A05	AX-176792331	AX-176792331_A05	66.1	A05	97399285
A05	AX-176823388	AX-176823388_A05	66.407	A05	97558101
A05	AX-147223194	AX-147223194_A05	67.405	A05	97696158
A05	AX-147223210	AX-147223210_A05	68.287	A05	98196195
A05	AX-176819200	AX-176819200_A05	68.906	A05	98228274
A05	AX-176813418	AX-176813418_A05	70.831	A05	98486384
A05	AX-176801332	AX-176801332_A05	71.138	A05	98685838
A05	AX-147250592	AX-147250592_B05	72.54	B05	145309181
A05	AX-147250275	AX-147250275_A05	97.448	A05	106912463
A05	AX-177639041	AX-177639041_A05	98.073	A05	107065409
A05	AX-147223559	AX-147223559_A05	99.117	A05	107422517
A05	AX-147223558	AX-147223558_A05	99.117	A05	107422406
A05	AX-147223560	AX-147223560_A05	100.818	A05	107561412
A05	AX-176802081	AX-176802081_A05	101.437	A05	107596162
A05	AX-147223576	AX-147223576_A05	101.642	A05	107742231
A05	AX-176813166	AX-176813166_A05	101.642	A05	107718238
A05	AX-176804344	AX-176804344_A05	101.846	A05	107947006
A05	AX-176819519	AX-176819519_A05	101.972	A05	107963403
A05	AX-176811237	AX-176811237_A05	102.36	A05	108338999
A05	AX-176795745	AX-176795745_A05	102.462	A05	107992520
A05	AX-176801364	AX-176801364_A05	102.873	A05	108793158
A05	AX-147223670	AX-147223670_B05	105.497	B05	123550608
A05	AX-176795935	AX-176795935_A05	107.316	A05	109773946
A05	AX-176806598	AX-176806598_A05	107.418	A05	109502852
A05	AX-176808181	AX-176808181_A05	107.418	A05	109546864
A05	AX-176798044	AX-176798044_A05	107.52	A05	110057851
A05	AX-176796238	AX-176796238_A05	107.678	A05	110033877
A05	AX-176794905	AX-176794905_A05	107.827	A05	109817928
A05	AX-176809414	AX-176809414_A05	109.26	A05	110396930
A05	AX-176792616	AX-176792616_A05	110.139	A05	110657611
A05	AX-176807641	AX-176807641_A05	110.343	A05	110813904
A05	AX-176812463	AX-176812463_A05	110.343	A05	110810597
A05	AX-176803805	AX-176803805_A05	110.445	A05	110711175
A05	AX-176792431	AX-176792431_A05	110.445	A05	110813834
A05	AX-176801718	AX-176801718_A05	110.868	A05	110521180
A05	AX-176814947	AX-176814947_A05	111.077	A05	110669587
A05	AX-176815826	AX-176815826_A05	111.285	A05	110898975
A05	AX-176792294	AX-176792294_A05	111.494	A05	111363346
A05	AX-176821945	AX-176821945_A05	112.62	A05	111563908
A05	AX-176814950	AX-176814950_A05	112.62	A05	111502098
A05	AX-176821804	AX-176821804_A05	113.347	A05	111849662
A05	AX-176803388	AX-176803388_A05	113.967	A05	111944116
A05	AX-176798776	AX-176798776_A05	114.586	A05	112166415
A05	AX-176807506	AX-176807506_A05	114.791	A05	112152689
A05	AX-147223822	AX-147223822_A05	116.714	A05	112516286
A05	AX-147223836	AX-147223836_A05	116.919	A05	112675993
A05	AX-176796360	AX-176796360_A05	117.644	A05	112982453
A05	AX-176808937	AX-176808937_A05	118.582	A05	113269795
A05	AX-147251314	AX-147251314_A05	120.171	A05	113848246
A05	AX-176821924	AX-176821924_A05	120.479	A05	113989091
A05	AX-176806461	AX-176806461_A05	124.793	A05	114891183
A05	AX-147223953	AX-147223953_A05	124.895	A05	114887502
A05	AX-176823063	AX-176823063_A05	125.726	A05	115339599
A05	AX-147251436	AX-147251436_B09	125.726	B09	497140
A05	AX-176814961	AX-176814961_A05	125.93	A05	115837877
A06	AX-176824180	AX-176824180_A06	0	A06	1190823
A06	AX-176795310	AX-176795310_A06	0.103	A06	1190893
A06	AX-176819623	AX-176819623_A06	4.422	A06	1488367
A06	AX-147224175	AX-147224175_A06	4.422	A06	1425874
A06	AX-147224207	AX-147224207_A06	4.626	A06	1630237
A06	AX-176798434	AX-176798434_A06	5.457	A06	1835078
A06	AX-176819956	AX-176819956_A06	6.182	A06	1977918
A06	AX-176805822	AX-176805822_A06	6.284	A06	1977848
A06	AX-176819685	AX-176819685_A06	7.654	A06	2064077
A06	AX-176807986	AX-176807986_A06	7.654	A06	2064147
A06	AX-176810213	AX-176810213_A06	8.591	A06	2304649
A06	AX-176797629	AX-176797629_A06	8.591	A06	2341423
A06	AX-176795943	AX-176795943_A06	9.002	A06	2429677
A06	AX-176811886	AX-176811886_A06	9.002	A06	2413726
A06	AX-176791420	AX-176791420_B06	9.622	B06	22267509
A06	AX-176796197	AX-176796197_A06	10.667	A06	2906710
A06	AX-176805136	AX-176805136_A06	10.668	A06	2905779
A06	AX-176793043	AX-176793043_A06	10.668	A06	2836139
A06	AX-176816233	AX-176816233_A06	11.078	A06	2975544
A06	AX-176795697	AX-176795697_A06	12.89	A06	3161579
A06	AX-176806658	AX-176806658_A06	15.979	A06	3391107
A06	AX-147224318	AX-147224318_B06	17.462	B06	20059636
A06	AX-176807861	AX-176807861_A06	17.977	A06	3926401
A06	AX-147252323	AX-147252323_A06	21.185	A06	4418841
A06	AX-176823093	AX-176823093_A06	21.805	A06	4447479
A06	AX-147224395	AX-147224395_A06	22.009	A06	4536135
A06	AX-176820955	AX-176820955_A06	22.009	A06	4492172
A06	AX-147224423	AX-147224423_B06	23.378	B06	17555756
A06	AX-176808617	AX-176808617_A06	24.103	A06	5199029
A06	AX-176808012	AX-176808012_A06	24.103	A06	5183264
A06	AX-176817454	AX-176817454_A06	24.407	A06	5240091
A06	AX-176795870	AX-176795870_A06	24.411	A06	5243978
A06	AX-176805104	AX-176805104_A06	24.615	A06	5270420
A06	AX-176813552	AX-176813552_A06	24.717	A06	5265268
A06	AX-147224462	AX-147224462_A06	24.921	A06	5289382
A06	AX-176792178	AX-176792178_B06	25.126	B06	16501505
A06	AX-176819305	AX-176819305_A06	25.126	A06	5310039
A06	AX-176816957	AX-176816957_A06	25.33	A06	5378255
A06	AX-147252221	AX-147252221_A06	26.374	A06	5690608
A06	AX-176794702	AX-176794702_B06	26.682	B06	16304104
A06	AX-176801031	AX-176801031_A06	27.835	A06	5947181
A06	AX-176808460	AX-176808460_A06	28.142	A06	6030899
A06	AX-176804726	AX-176804726_A06	28.553	A06	6097610
A06	AX-176797608	AX-176797608_A06	28.553	A06	6044829
A06	AX-176820836	AX-176820836_A06	29.068	A06	6244427
A06	AX-176806473	AX-176806473_A06	29.082	A06	6246160
A06	AX-176819824	AX-176819824_A06	29.479	A06	6264204
A06	AX-176803716	AX-176803716_A06	29.809	A06	6264274
A06	AX-176807952	AX-176807952_A06	31.377	A06	6581230
A06	AX-176798972	AX-176798972_A06	31.741	A06	6606409
A06	AX-176794377	AX-176794377_A06	31.992	A06	6513476
A06	AX-176793198	AX-176793198_A06	33.805	A06	6736816
A06	AX-176792984	AX-176792984_A06	34.425	A06	7131727
A06	AX-147224640	AX-147224640_A06	37.389	A06	7803617
A06	AX-176820747	AX-176820747_A06	37.593	A06	7831522
A06	AX-176796027	AX-176796027_A06	37.79	A06	7880149
A06	AX-147252076	AX-147252076_A06	37.797	A06	7878234
A06	AX-176822020	AX-176822020_A06	39.497	A06	8126899
A06	AX-176798798	AX-176798798_A06	39.702	A06	8203228
A06	AX-147252029	AX-147252029_A06	41.513	A06	8608150
A06	AX-176810966	AX-176810966_A06	41.615	A06	8620638
A06	AX-176797265	AX-176797265_A06	42.026	A06	8847119
A06	AX-176814426	AX-176814426_A06	42.128	A06	8854409
A06	AX-176812830	AX-176812830_A06	42.853	A06	10049748
A07	AX-176794752	AX-176794752_A07	0	A07	166054
A07	AX-176819531	AX-176819531_A07	0.102	A07	165984
A07	AX-176819550	AX-176819550_A07	0.102	A07	198983
A07	AX-176795541	AX-176795541_A07	0.102	A07	199053
A07	AX-176819896	AX-176819896_A07	0.204	A07	234330
A07	AX-177639855	AX-177639855_A07	3.168	A07	1201283
A07	AX-147226951	AX-147226951_A07	3.373	A07	1369640
A07	AX-147226949	AX-147226949_A07	3.577	A07	1334869
A07	AX-176807692	AX-176807692_A07	4.408	A07	1379181
A07	AX-147254382	AX-147254382_B07	4.819	B07	1510344
A07	AX-147227003	AX-147227003_A07	5.756	A07	1742195
A07	AX-147227012	AX-147227012_A07	6.063	A07	1842128
A07	AX-147254450	AX-147254450_B07	7.875	B07	2210490
A07	AX-147254502	AX-147254502_A07	9.464	A07	2444730
A07	AX-147254517	AX-147254517_B07	10.509	B07	3023926
A07	AX-147227128	AX-147227128_A07	11.446	A07	2752652
A07	AX-176805742	AX-176805742_A07	11.651	A07	2772178
A07	AX-147254562	AX-147254562_A07	12.696	A07	2902553
A07	AX-176812315	AX-176812315_A07	22.198	A07	4032470
A07	AX-147254688	AX-147254688_B07	23.248	B07	4863664
A07	AX-177640651	AX-177640651_A07	24.186	A07	4336865
A07	AX-176798646	AX-176798646_A07	25.448	A07	4581890
A07	AX-177639703	AX-177639703_A07	25.652	A07	4647148
A07	AX-147227393	AX-147227393_A07	25.754	A07	5056218
A07	AX-177639444	AX-177639444_B07	28.42	B07	5712055
A07	AX-147254786	AX-147254786_B07	31.574	B07	6397552
A07	AX-147254810	AX-147254810_B07	33.387	B07	6766090
A07	AX-147254740	AX-147254740_A07	33.489	A07	6261115
A07	AX-177639857	AX-177639857_A07	33.591	A07	6245721
A07	AX-147227488	AX-147227488_A07	33.795	A07	6248805
A07	AX-177639858	AX-177639858_A07	34	A07	6237261
A07	AX-147227510	AX-147227510_B07	34.619	B07	6895727
A07	AX-177640245	AX-177640245_A07	34.928	A07	6346728
A07	AX-176810656	AX-176810656_A07	36.741	A07	6714222
A07	AX-177639697	AX-177639697_A07	36.945	A07	6847978
A07	AX-177638038	AX-177638038_A07	37.882	A07	7090415
A07	AX-177640157	AX-177640157_A07	38.555	A07	7531387
A07	AX-176820843	AX-176820843_A07	38.81	A07	7424633
A07	AX-177637267	AX-177637267_A07	41.076	A07	8411352
A07	AX-176815479	AX-176815479_A07	41.383	A07	8625964
A07	AX-176813924	AX-176813924_A07	42.752	A07	9028170
A07	AX-177639064	AX-177639064_A07	43.69	A07	9280393
A07	AX-147254930	AX-147254930_B07	43.792	B07	10268523
A07	AX-176821671	AX-176821671_A07	43.894	A07	9360497
A07	AX-176822083	AX-176822083_A07	43.895	A07	9453188
A07	AX-177638644	AX-177638644_A07	44.255	A07	9513649
A07	AX-176815208	AX-176815208_A07	44.615	A07	9434684
A07	AX-176818203	AX-176818203_A07	45.026	A07	9775064
A07	AX-176817799	AX-176817799_A07	45.23	A07	9835821
A07	AX-176793953	AX-176793953_A07	45.23	A07	9809368
A07	AX-147254956	AX-147254956_B07	45.434	B07	10963621
A07	AX-177638096	AX-177638096_A07	45.742	A07	10490300
A07	AX-177637799	AX-177637799_A07	46.257	A07	10553393
A07	AX-177638803	AX-177638803_A07	46.461	A07	10588693
A07	AX-176795561	AX-176795561_A07	46.665	A07	10628529
A07	AX-177639311	AX-177639311_A07	46.77	A07	10648847
A07	AX-176815212	AX-176815212_A07	50.067	A07	11348439
A07	AX-176803919	AX-176803919_A07	50.502	A07	11772052
A07	AX-176815728	AX-176815728_A07	50.509	A07	11649115
A07	AX-176806223	AX-176806223_A07	50.706	A07	11773209
A07	AX-176807090	AX-176807090_A07	51.221	A07	12163280
A07	AX-147227736	AX-147227736_A07	51.221	A07	12159808
A07	AX-176793479	AX-176793479_A07	52.374	A07	12781490
A07	AX-147227784	AX-147227784_A07	52.475	A07	13517944
A07	AX-176809178	AX-176809178_A07	52.577	A07	13222310
A07	AX-176811144	AX-176811144_A07	52.623	A07	13506979
A07	AX-176797952	AX-176797952_A07	52.68	A07	13230269
A07	AX-176796240	AX-176796240_A07	53.195	A07	13794409
A07	AX-176800524	AX-176800524_A07	53.297	A07	13930576
A07	AX-177638884	AX-177638884_A07	53.708	A07	14032017
A07	AX-177641063	AX-177641063_A07	53.912	A07	14109569
A07	AX-176812363	AX-176812363_A07	54.219	A07	13943302
A07	AX-176801498	AX-176801498_A07	54.219	A07	14186670
A07	AX-176807879	AX-176807879_A07	54.839	A07	14464181
A07	AX-176798907	AX-176798907_A07	54.839	A07	14601500
A07	AX-176792466	AX-176792466_A07	55.044	A07	14836279
A07	AX-176796490	AX-176796490_A07	55.28	A07	14837139
A07	AX-147227844	AX-147227844_A07	55.635	A07	15031867
A07	AX-176813493	AX-176813493_A07	55.865	A07	15136242
A07	AX-176796131	AX-176796131_A07	55.865	A07	15183203
A07	AX-176797417	AX-176797417_A07	56.275	A07	15659313
A07	AX-147227873	AX-147227873_A07	56.377	A07	15627774
A07	AX-147227868	AX-147227868_A07	56.385	A07	15530912
A07	AX-176819868	AX-176819868_B07	56.583	B07	18266573
A07	AX-176808633	AX-176808633_A07	56.583	A07	15773103
A07	AX-176793699	AX-176793699_A07	56.623	A07	16208479
A07	AX-176812572	AX-176812572_B07	56.684	B07	18266503
A07	AX-176792877	AX-176792877_A07	57.095	A07	16612636
A07	AX-176814639	AX-176814639_A07	57.926	A07	16813172
A07	AX-176815225	AX-176815225_A07	57.926	A07	16873577
A07	AX-147227939	AX-147227939_A07	58.864	A07	18099517
A07	AX-176805612	AX-176805612_A07	58.986	A07	18221997
A07	AX-176804977	AX-176804977_A07	59.481	A07	18488378
A07	AX-176815227	AX-176815227_A07	59.583	A07	18614903
A07	AX-176810697	AX-176810697_A07	59.787	A07	19713080
A07	AX-176812070	AX-176812070_A07	59.992	A07	19340785
A07	AX-176800350	AX-176800350_A07	60.093	A07	19775164
A07	AX-147227989	AX-147227989_A07	60.504	A07	20518212
A07	AX-176805698	AX-176805698_A07	60.709	A07	21791449
A07	AX-176809612	AX-176809612_A07	61.328	A07	22241606
A07	AX-176802065	AX-176802065_A07	61.372	A07	22304984
A07	AX-176815243	AX-176815243_A07	61.43	A07	22456445
A07	AX-176806864	AX-176806864_A07	61.43	A07	22344806
A07	AX-176796562	AX-176796562_B07	63.354	B07	21035551
A07	AX-176801360	AX-176801360_B07	63.456	B07	21031719
A07	AX-176809341	AX-176809341_B07	63.558	B07	21034690
A07	AX-176823508	AX-176823508_A07	63.558	A07	17643060
A07	AX-176810518	AX-176810518_B07	63.574	B07	21032386
A07	AX-176802515	AX-176802515_B07	63.744	B07	21033272
A07	AX-177637302	AX-177637302_B07	63.759	B07	21031946
A07	AX-177637220	AX-177637220_B07	63.763	B07	21031332
A07	AX-176795094	AX-176795094_B07	63.864	B07	21030958
A07	AX-176806409	AX-176806409_B07	63.922	B07	21036160
A07	AX-176797154	AX-176797154_A07	63.966	A07	17638880
A07	AX-176796760	AX-176796760_B07	63.966	B07	21031069
A07	AX-176817827	AX-176817827_B09	63.966	B09	93694763
A07	AX-176812952	AX-176812952_B07	63.966	B07	21036029
A07	AX-176814859	AX-176814859_B07	64.018	B07	21034864
A07	AX-176800900	AX-176800900_B07	64.068	B07	21032667
A07	AX-176813375	AX-176813375_B07	64.123	B07	21033596
A07	AX-176800791	AX-176800791_A07	64.171	A07	17641642
A07	AX-176791859	AX-176791859_A08	64.171	A08	22613806
A07	AX-177640073	AX-177640073_A07	64.435	A07	17641842
A07	AX-176800881	AX-176800881_A07	65.607	A07	17641476
A07	AX-176802790	AX-176802790_A07	65.634	A07	24752965
A07	AX-176805566	AX-176805566_A07	65.736	A07	24993703
A07	AX-176801743	AX-176801743_B07	65.838	B07	21032731
A07	AX-176817858	AX-176817858_A07	65.838	A07	24670169
A07	AX-176796799	AX-176796799_A07	66.563	A07	34592460
A07	AX-176815262	AX-176815262_A07	66.665	A07	31497662
A07	AX-176801118	AX-176801118_A07	66.665	A07	31402474
A07	AX-176796114	AX-176796114_A07	66.869	A07	28328231
A07	AX-176815249	AX-176815249_A07	67.07	A07	26971209
A07	AX-176807359	AX-176807359_A07	67.073	A07	27188280
A07	AX-176815696	AX-176815696_A07	67.073	A07	32711834
A07	AX-177642738	AX-177642738_A07	67.175	A07	33199265
A07	AX-177640674	AX-177640674_A07	67.379	A07	35984847
A07	AX-176820999	AX-176820999_A07	67.381	A07	35964320
A07	AX-176815808	AX-176815808_A07	67.687	A07	35800270
A07	AX-176807964	AX-176807964_A07	67.994	A07	36933254
A07	AX-176817932	AX-176817932_A07	68.198	A07	40965539
A07	AX-177640589	AX-177640589_A07	68.506	A07	41096413
A07	AX-177643696	AX-177643696_A07	68.71	A07	41163434
A07	AX-177641702	AX-177641702_A07	69.017	A07	43433694
A07	AX-177644168	AX-177644168_A07	69.221	A07	44934529
A07	AX-176797133	AX-176797133_A07	69.426	A07	44270666
A07	AX-147228333	AX-147228333_A07	69.426	A07	42900035
A07	AX-176817935	AX-176817935_A07	69.426	A07	41475134
A07	AX-176800505	AX-176800505_A07	69.426	A07	44485081
A07	AX-177641897	AX-177641897_A07	69.728	A07	47302493
A07	AX-176817947	AX-176817947_A07	69.733	A07	47381373
A07	AX-176801387	AX-176801387_A07	69.835	A07	46896819
A07	AX-177641531	AX-177641531_A07	69.937	A07	46001344
A07	AX-177644176	AX-177644176_A07	69.937	A07	48849830
A07	AX-177644351	AX-177644351_A07	69.937	A07	48807756
A07	AX-177644156	AX-177644156_A07	70.039	A07	45989675
A07	AX-176804998	AX-176804998_A07	70.554	A07	49032107
A07	AX-176793385	AX-176793385_A07	70.656	A07	50695091
A07	AX-176819976	AX-176819976_A07	70.757	A07	52939736
A07	AX-176805805	AX-176805805_A07	70.876	A07	51450473
A07	AX-176794504	AX-176794504_A07	70.996	A07	51112080
A07	AX-176812150	AX-176812150_A07	71.478	A07	52939694
A07	AX-177643224	AX-177643224_A07	72.097	A07	50423915
A07	AX-147228413	AX-147228413_A07	72.199	A07	50642483
A07	AX-176810322	AX-176810322_A07	73.137	A07	54060373
A07	AX-176810703	AX-176810703_A07	73.137	A07	54055275
A07	AX-177639801	AX-177639801_A07	73.341	A07	55555750
A07	AX-177637177	AX-177637177_A07	73.752	A07	56588410
A07	AX-176801828	AX-176801828_A07	74.477	A07	58716355
A07	AX-177638966	AX-177638966_A07	74.477	A07	59966670
A07	AX-177644524	AX-177644524_A07	74.681	A07	60415769
A07	AX-176807028	AX-176807028_A07	74.816	A07	62354514
A07	AX-177637230	AX-177637230_A07	75.09	A07	62528693
A07	AX-177637676	AX-177637676_A07	75.192	A07	63369420
A07	AX-177638529	AX-177638529_A07	75.24	A07	63354246
A07	AX-177637364	AX-177637364_A07	75.294	A07	61758635
A07	AX-176823999	AX-176823999_A07	75.294	A07	61415037
A07	AX-176795258	AX-176795258_A07	75.396	A07	60415699
A07	AX-176795392	AX-176795392_A07	76.548	A07	64120474
A07	AX-176824165	AX-176824165_A07	76.65	A07	64425111
A07	AX-176795735	AX-176795735_A07	76.65	A07	64425041
A07	AX-176821181	AX-176821181_A07	77.375	A07	64872897
A07	AX-176811038	AX-176811038_A07	77.375	A07	64524670
A07	AX-177637357	AX-177637357_A07	77.994	A07	65597456
A07	AX-176805474	AX-176805474_A07	77.994	A07	65200533
A07	AX-176820949	AX-176820949_A07	78.614	A07	66159137
A07	AX-176824159	AX-176824159_A07	79.233	A07	65836449
A07	AX-176798023	AX-176798023_B07	79.234	B07	38503281
A07	AX-176804606	AX-176804606_A07	79.336	A07	65926064
A07	AX-177638350	AX-177638350_A07	79.438	A07	65174969
A07	AX-177639009	AX-177639009_A07	79.54	A07	66043651
A07	AX-177637975	AX-177637975_A07	79.641	A07	66429800
A07	AX-176794799	AX-176794799_A07	79.641	A07	66396507
A07	AX-177638299	AX-177638299_A07	79.641	A07	66395701
A07	AX-176812225	AX-176812225_A07	79.641	A07	66580765
A07	AX-147228713	AX-147228713_A07	79.693	A07	66318660
A07	AX-176819388	AX-176819388_A07	79.743	A07	66232113
A07	AX-176824179	AX-176824179_A07	79.947	A07	66742783
A07	AX-176822635	AX-176822635_A07	80.462	A07	66794474
A07	AX-177639852	AX-177639852_A07	80.77	A07	67029794
A07	AX-177639875	AX-177639875_A07	81.077	A07	67476176
A07	AX-177637131	AX-177637131_A07	81.593	A07	67797978
A07	AX-176819304	AX-176819304_A07	83.294	A07	68164427
A07	AX-176820872	AX-176820872_A07	83.396	A07	67951386
A07	AX-177637384	AX-177637384_A07	83.807	A07	68528895
A07	AX-177637234	AX-177637234_A07	84.114	A07	68943326
A07	AX-176823589	AX-176823589_A07	85.159	A07	69823156
A07	AX-176824124	AX-176824124_A07	85.159	A07	70449662
A07	AX-177644614	AX-177644614_A07	85.159	A07	70449732
A07	AX-177639313	AX-177639313_A07	85.261	A07	69950289
A07	AX-177643126	AX-177643126_A07	85.465	A07	71824556
A07	AX-177639318	AX-177639318_A07	85.669	A07	71641739
A07	AX-177642398	AX-177642398_A07	86.395	A07	71991074
A07	AX-176823179	AX-176823179_A07	86.82	A07	72143310
A07	AX-177637835	AX-177637835_A07	89.537	A07	73044670
A07	AX-177642401	AX-177642401_A07	89.741	A07	73043061
A07	AX-147258370	AX-147258370_A07	89.843	A07	73033075
A07	AX-176820914	AX-176820914_A07	90.674	A07	73262885
A07	AX-177642723	AX-177642723_A07	90.878	A07	73586334
A07	AX-177638930	AX-177638930_A07	91.186	A07	73774922
A07	AX-176792785	AX-176792785_A07	91.597	A07	73488601
A07	AX-176822318	AX-176822318_A07	92.641	A07	74171151
A07	AX-176813583	AX-176813583_A07	93.793	A07	74328219
A07	AX-177642957	AX-177642957_A07	94.308	A07	74648917
A07	AX-177642666	AX-177642666_A07	94.997	A07	75140368
A07	AX-147229057	AX-147229057_A07	95.341	A07	75493196
A07	AX-177639878	AX-177639878_A07	95.496	A07	75488598
A07	AX-177637424	AX-177637424_A07	95.647	A07	75207002
A07	AX-177643281	AX-177643281_A07	96.162	A07	75696828
A07	AX-177637963	AX-177637963_A07	96.264	A07	75698764
A07	AX-177643664	AX-177643664_A07	96.779	A07	75937498
A07	AX-147258280	AX-147258280_A07	96.983	A07	75998677
A07	AX-176823306	AX-176823306_A07	98.573	A07	76429378
A07	AX-177642253	AX-177642253_A07	99.29	A07	76468740
A07	AX-147228993	AX-147228993_A07	100.131	A07	77210257
A07	AX-176807393	AX-176807393_A07	100.438	A07	77170184
A07	AX-176793571	AX-176793571_A07	100.745	A07	77334612
A07	AX-176818148	AX-176818148_A07	101.053	A07	77410464
A07	AX-176794766	AX-176794766_A07	101.568	A07	77463256
A07	AX-176812111	AX-176812111_A07	101.67	A07	77450207
A07	AX-176812469	AX-176812469_A07	102.08	A07	44721104
A07	AX-177641885	AX-177641885_A07	102.609	A07	77825848
A07	AX-176815402	AX-176815402_A07	110.282	A07	78048989
A07	AX-176815293	AX-176815293_A07	111.652	A07	78527661
A07	AX-176815292	AX-176815292_A07	111.857	A07	78427061
A07	AX-147228939	AX-147228939_A07	112.164	A07	78234197
A07	AX-176796353	AX-176796353_A07	113.163	A07	78708403
A07	AX-176804685	AX-176804685_A07	114.041	A07	78892702
A07	AX-176802520	AX-176802520_A07	114.452	A07	79164517
A07	AX-176807260	AX-176807260_A07	114.967	A07	79222575
A07	AX-176806986	AX-176806986_A07	115.692	A07	79390006
A07	AX-177640825	AX-177640825_A07	116.459	A07	79445357
A07	AX-177643440	AX-177643440_A07	116.86	A07	79554451
A07	AX-176800529	AX-176800529_A07	120.894	A07	79743898
A07	AX-176818292	AX-176818292_A07	122.047	A07	79884672
A07	AX-177642890	AX-177642890_A07	122.773	A07	79988618
A07	AX-176808401	AX-176808401_A07	124.365	A07	80085700
A07	AX-177642037	AX-177642037_A07	130.133	A07	80361037
A07	AX-176808618	AX-176808618_A07	130.338	A07	80432275
A07	AX-177641791	AX-177641791_A07	131.568	A07	80481855
A07	AX-176793387	AX-176793387_A07	133.752	A07	80549059
A08	AX-176798043	AX-176798043_A08	0	A08	412174
A08	AX-176807179	AX-176807179_A08	0	A08	387516
A08	AX-176823595	AX-176823595_A08	0.411	A08	671920
A08	AX-176792388	AX-176792388_A08	0.718	A08	767635
A08	AX-176811559	AX-176811559_A08	0.82	A08	747814
A08	AX-176796703	AX-176796703_A08	1.025	A08	806002
A08	AX-176792382	AX-176792382_A08	2.836	A08	1227249
A08	AX-176824005	AX-176824005_A08	2.938	A08	1096011
A08	AX-177637541	AX-177637541_A08	3.245	A08	1438145
A08	AX-147229198	AX-147229198_A08	3.553	A08	1665539
A08	AX-176801945	AX-176801945_A08	3.655	A08	1646863
A08	AX-177639370	AX-177639370_A08	3.859	A08	2094194
A08	AX-176815646	AX-176815646_A08	4.063	A08	1900595
A08	AX-176823459	AX-176823459_A08	4.165	A08	1898206
A08	AX-177640532	AX-177640532_A08	5.865	A08	2254856
A08	AX-176792257	AX-176792257_A08	5.865	A08	2264505
A08	AX-176796147	AX-176796147_A08	6.276	A08	2312145
A08	AX-176805510	AX-176805510_A08	7.001	A08	2911879
A08	AX-177638843	AX-177638843_A08	7.156	A08	2428633
A08	AX-177640080	AX-177640080_A08	7.307	A08	2725568
A08	AX-176791404	AX-176791404_A08	7.512	A08	2410390
A08	AX-176807710	AX-176807710_A08	7.512	A08	2658017
A08	AX-176797221	AX-176797221_A08	7.512	A08	2701330
A08	AX-176815038	AX-176815038_A08	7.613	A08	3046963
A08	AX-176808919	AX-176808919_A08	7.818	A08	3122278
A08	AX-177638208	AX-177638208_A08	7.861	A08	3394237
A08	AX-176820439	AX-176820439_A08	7.919	A08	3248670
A08	AX-176797177	AX-176797177_A08	8.539	A08	3636138
A08	AX-176823886	AX-176823886_A08	8.847	A08	3692629
A08	AX-177637906	AX-177637906_A08	8.948	A08	3720915
A08	AX-177638887	AX-177638887_A08	9.05	A08	3748587
A08	AX-176794401	AX-176794401_A08	9.565	A08	3836396
A08	AX-177640034	AX-177640034_A08	11.025	A08	4996557
A08	AX-176793067	AX-176793067_A08	11.354	A08	4264530
A08	AX-176809466	AX-176809466_A08	11.661	A08	4279547
A08	AX-177639629	AX-177639629_A08	12.176	A08	5218014
A08	AX-177638589	AX-177638589_A08	13.22	A08	5877242
A08	AX-176813878	AX-176813878_A08	14.159	A08	6057594
A08	AX-176805611	AX-176805611_A08	16.041	A08	6439720
A08	AX-177637638	AX-177637638_A08	16.147	A08	6458498
A08	AX-176813816	AX-176813816_A08	17.234	A08	6725733
A08	AX-176799386	AX-176799386_A08	17.478	A08	6660007
A08	AX-176807312	AX-176807312_A08	17.849	A08	6973450
A08	AX-177638400	AX-177638400_A08	17.951	A08	6711315
A08	AX-176800287	AX-176800287_A08	19.503	A08	7299273
A08	AX-177637903	AX-177637903_A08	20.482	A08	7491506
A08	AX-176793437	AX-176793437_A08	21.527	A08	8204728
A08	AX-176803547	AX-176803547_A08	21.938	A08	8275817
A08	AX-147256384	AX-147256384_A08	22.983	A08	8448541
A08	AX-176819493	AX-176819493_A08	23.815	A08	8581732
A08	AX-177639364	AX-177639364_A08	26.32	A08	8685367
A08	AX-177640612	AX-177640612_A08	31.293	A08	9021584
A08	AX-176798354	AX-176798354_A08	35.868	A08	10123037
A08	AX-177639020	AX-177639020_A08	36.072	A08	10182171
A08	AX-176802154	AX-176802154_A08	36.307	A08	10062123
A08	AX-176806243	AX-176806243_A08	36.898	A08	10996369
A08	AX-176803342	AX-176803342_A08	38.487	A08	10852054
A08	AX-176807625	AX-176807625_A08	41.689	A08	11372790
A08	AX-176823849	AX-176823849_A08	43.115	A08	11536737
A08	AX-176799876	AX-176799876_A08	44.435	A08	11822297
A08	AX-176795917	AX-176795917_A08	45.482	A08	12062835
A08	AX-147229911	AX-147229911_A08	46.526	A08	12792383
A08	AX-177639502	AX-177639502_A08	46.628	A08	12885555
A08	AX-176801688	AX-176801688_A08	46.73	A08	12908702
A08	AX-176810836	AX-176810836_A08	46.934	A08	13045707
A08	AX-176814649	AX-176814649_A08	47.659	A08	13275210
A08	AX-177639131	AX-177639131_A08	47.967	A08	13392658
A08	AX-176799926	AX-176799926_A08	52.158	A08	14658282
A08	AX-176799215	AX-176799215_A08	52.261	A08	15036571
A08	AX-176817894	AX-176817894_A08	52.261	A08	14867582
A08	AX-176807703	AX-176807703_A08	52.465	A08	15285435
A08	AX-176805246	AX-176805246_A08	52.567	A08	15322134
A08	AX-176820923	AX-176820923_A08	52.771	A08	15237892
A08	AX-177637512	AX-177637512_A08	53.085	A08	15487332
A08	AX-176805342	AX-176805342_A08	56.16	A08	17220497
A08	AX-177640189	AX-177640189_A08	56.991	A08	17426611
A08	AX-176822466	AX-176822466_A08	57.093	A08	17776205
A08	AX-177637239	AX-177637239_A08	58.245	A08	17908190
A08	AX-176796892	AX-176796892_A08	58.613	A08	17907361
A08	AX-176810725	AX-176810725_A08	58.86	A08	21946160
A08	AX-177638620	AX-177638620_A08	58.86	A08	21946230
A08	AX-177638999	AX-177638999_A08	59.064	A08	24976851
A08	AX-177642518	AX-177642518_A08	59.895	A08	25482409
A08	AX-177642199	AX-177642199_A08	59.997	A08	25734276
A08	AX-177641767	AX-177641767_A08	60.382	A08	26144522
A08	AX-177637414	AX-177637414_A08	60.51	A08	26422193
A08	AX-147230382	AX-147230382_B08	60.557	B08	2766052
A08	AX-147230380	AX-147230380_B08	60.612	B08	2741840
A08	AX-147230415	AX-147230415_A08	61.232	A08	27035397
A08	AX-147230428	AX-147230428_A08	61.436	A08	27305420
A08	AX-147257203	AX-147257203_B08	62.267	B08	3429410
A08	AX-147230449	AX-147230449_A08	62.471	A08	27662285
A08	AX-147230460	AX-147230460_A08	63.196	A08	27871755
A08	AX-177640199	AX-177640199_A08	64.675	A08	28520079
A08	AX-147244839	AX-147244839_A08	64.983	A08	28691128
A08	AX-147244840	AX-147244840_A08	64.984	A08	28691157
A08	AX-147244836	AX-147244836_A08	65.01	A08	28689928
A08	AX-176821609	AX-176821609_A08	65.29	A08	28692166
A08	AX-176820824	AX-176820824_A08	65.468	A08	28689811
A08	AX-176792007	AX-176792007_A08	65.507	A08	28690296
A08	AX-177639448	AX-177639448_A08	66.325	A08	28848725
A08	AX-176815346	AX-176815346_A08	66.946	A08	29492405
A08	AX-177641093	AX-177641093_A08	68.425	A08	29822704
A08	AX-176815344	AX-176815344_A08	68.836	A08	29789594
A08	AX-177638405	AX-177638405_A08	69.247	A08	29794199
A08	AX-177640685	AX-177640685_A08	69.931	A08	30277461
A08	AX-176800859	AX-176800859_A08	70.384	A08	30851541
A08	AX-176792099	AX-176792099_A08	70.384	A08	31011164
A08	AX-177642694	AX-177642694_A08	70.486	A08	31006405
A08	AX-176818603	AX-176818603_A08	70.588	A08	30314310
A08	AX-177642861	AX-177642861_A08	70.999	A08	31057945
A08	AX-176809558	AX-176809558_A08	72.368	A08	31637454
A08	AX-177640748	AX-177640748_A08	72.47	A08	31990661
A08	AX-147230694	AX-147230694_A08	73.731	A08	32252772
A08	AX-177638114	AX-177638114_A08	73.935	A08	32278323
A08	AX-147230721	AX-147230721_A08	74.98	A08	32753406
A08	AX-147230728	AX-147230728_A08	75.705	A08	32943705
A08	AX-176815356	AX-176815356_A08	76.116	A08	33200291
A08	AX-176820255	AX-176820255_B08	76.116	B08	10104127
A08	AX-177639418	AX-177639418_A08	76.631	A08	33961345
A08	AX-147257630	AX-147257630_A08	77.146	A08	34040919
A08	AX-147230809	AX-147230809_A08	77.35	A08	34438932
A08	AX-177643293	AX-177643293_A08	78.394	A08	34753219
A08	AX-147257677	AX-147257677_B08	79.439	B08	12960640
A08	AX-176820055	AX-176820055_A08	80.164	A08	34876805
A08	AX-176815363	AX-176815363_A08	82.201	A08	35277811
A08	AX-147257689	AX-147257689_A08	82.302	A08	35250651
A08	AX-147230880	AX-147230880_B08	82.87	B08	14832052
A08	AX-147257723	AX-147257723_B08	83.01	B08	14855794
A08	AX-147230890	AX-147230890_B08	83.127	B08	14414745
A08	AX-147257716	AX-147257716_A08	83.7	A08	35701130
A08	AX-147230866	AX-147230866_A08	84.159	A08	35631054
A08	AX-147230870	AX-147230870_A08	84.57	A08	35683197
A08	AX-176791744	AX-176791744_A08	84.877	A08	35730189
A08	AX-147257710	AX-147257710_A08	84.979	A08	35615047
A08	AX-177637869	AX-177637869_A08	85.226	A08	35672432
A08	AX-147257713	AX-147257713_A08	85.472	A08	35678814
A08	AX-147257720	AX-147257720_A08	85.492	A08	35713869
A08	AX-147230868	AX-147230868_B08	85.494	B08	14658277
A08	AX-177638590	AX-177638590_A08	85.7	A08	35672692
A08	AX-147230865	AX-147230865_A08	85.906	A08	35630537
A08	AX-177638602	AX-177638602_A08	86.32	A08	36132008
A08	AX-176800761	AX-176800761_A08	86.944	A08	36555094
A08	AX-177639994	AX-177639994_A08	87.356	A08	36941482
A08	AX-177638675	AX-177638675_A08	87.561	A08	37019571
A08	AX-177640223	AX-177640223_A08	88.08	A08	37172951
A08	AX-147230986	AX-147230986_B08	89.521	B08	19854801
A08	AX-177641574	AX-177641574_A08	89.623	A08	37605875
A08	AX-177638002	AX-177638002_A08	90.562	A08	38056506
A08	AX-176822290	AX-176822290_A08	90.767	A08	38175571
A08	AX-176806913	AX-176806913_A08	91.178	A08	38310998
A08	AX-176821129	AX-176821129_A08	94.141	A08	39256571
A08	AX-177639181	AX-177639181_A08	94.552	A08	39333578
A08	AX-147231058	AX-147231058_A08	94.963	A08	39187461
A08	AX-177643835	AX-177643835_A08	95.374	A08	39596916
A08	AX-177643362	AX-177643362_A08	95.578	A08	39635687
A08	AX-176821398	AX-176821398_A08	96.093	A08	39946596
A08	AX-177642062	AX-177642062_A08	96.297	A08	40185595
A08	AX-177644025	AX-177644025_A08	96.708	A08	40750353
A08	AX-177644128	AX-177644128_A08	96.912	A08	40644774
A08	AX-177642799	AX-177642799_A08	97.117	A08	40724279
A08	AX-176814712	AX-176814712_A08	97.321	A08	40978168
A08	AX-176815374	AX-176815374_A08	98.046	A08	41066121
A08	AX-147258769	AX-147258769_B08	98.561	B08	115185254
A08	AX-176815370	AX-176815370_A08	98.868	A08	41301889
A08	AX-147258779	AX-147258779_A08	98.97	A08	41270906
A08	AX-177642505	AX-177642505_A08	99.59	A08	41614480
A08	AX-177644096	AX-177644096_A08	100.21	A08	42032311
A08	AX-177637560	AX-177637560_A08	100.83	A08	42419925
A08	AX-147231291	AX-147231291_A08	101.982	A08	42580314
A08	AX-177637509	AX-177637509_A08	103.907	A08	43017125
A08	AX-177640260	AX-177640260_A08	105.169	A08	43769726
A08	AX-176796546	AX-176796546_A08	105.169	A08	43690496
A08	AX-177641120	AX-177641120_A08	105.169	A08	43781380
A08	AX-176821897	AX-176821897_A08	106.759	A08	44336874
A08	AX-176818161	AX-176818161_A08	106.861	A08	44320585
A08	AX-147231439	AX-147231439_A08	107.065	A08	44595149
A08	AX-176815382	AX-176815382_A08	108.325	A08	44772926
A08	AX-177640265	AX-177640265_A08	108.427	A08	44888586
A08	AX-176806957	AX-176806957_A08	108.427	A08	44887502
A08	AX-177640263	AX-177640263_A08	108.779	A08	44936749
A08	AX-176815383	AX-176815383_A08	109.355	A08	44988430
A08	AX-176807916	AX-176807916_A08	111.849	A08	45318496
A08	AX-147231526	AX-147231526_A08	112.053	A08	45363741
A08	AX-177637276	AX-177637276_A08	112.155	A08	45367428
A08	AX-177640292	AX-177640292_A08	116.343	A08	46205952
A08	AX-177640529	AX-177640529_A08	116.343	A08	45940931
A08	AX-177640661	AX-177640661_A08	117.174	A08	46732152
A08	AX-177639908	AX-177639908_A08	117.174	A08	46594620
A08	AX-176809463	AX-176809463_A08	118.543	A08	47129574
A08	AX-147231674	AX-147231674_A08	118.748	A08	47283744
A08	AX-177644374	AX-177644374_A08	119.239	A08	47282589
A08	AX-177642371	AX-177642371_A08	119.364	A08	47148063
A08	AX-177637564	AX-177637564_A08	119.466	A08	47107436
A08	AX-147259334	AX-147259334_A08	119.877	A08	47298729
A08	AX-176823643	AX-176823643_A08	120.921	A08	47435104
A08	AX-176801164	AX-176801164_A08	121.436	A08	47401592
A08	AX-176799572	AX-176799572_A08	122.267	A08	47617997
A08	AX-176801365	AX-176801365_A08	122.678	A08	47936277
A08	AX-177637914	AX-177637914_A08	126.001	A08	48419510
A08	AX-176815394	AX-176815394_A08	126.001	A08	48457287
A08	AX-177639450	AX-177639450_A08	126.412	A08	48598825
A08	AX-176815332	AX-176815332_A08	128.448	A08	48856712
A08	AX-176793216	AX-176793216_A08	128.55	A08	48876982
A08	AX-176797366	AX-176797366_A08	129.708	A08	48971177
A08	AX-176818098	AX-176818098_A08	131.193	A08	49311607
A08	AX-176808883	AX-176808883_A08	131.833	A08	49524113
A08	AX-177639010	AX-177639010_A08	138.407	A08	50475735
A08	AX-176822539	AX-176822539_A08	138.611	A08	50506070
A08	AX-147231974	AX-147231974_A08	139.126	A08	50690467
A08	AX-147231987	AX-147231987_A08	139.331	A08	50814017
A08	AX-176809087	AX-176809087_A08	140.056	A08	50896973
A08	AX-147231998	AX-147231998_B10	140.158	B10	1130202
A08	AX-147228925	AX-147228925_A08	140.777	A08	51293255
A08	AX-147228923	AX-147228923_A08	140.777	A08	51293579
A08	AX-177640940	AX-177640940_A08	140.982	A08	51291676
A08	AX-177638124	AX-177638124_A08	141.497	A08	51465904
A08	AX-176815401	AX-176815401_A08	141.6	A08	51509661
A09	AX-177638667	AX-177638667_A09	0	A09	294141
A09	AX-176820788	AX-176820788_A09	0	A09	294725
A09	AX-176823964	AX-176823964_A09	0.053	A09	294930
A09	AX-176820287	AX-176820287_A09	0.102	A09	293183
A09	AX-147232209	AX-147232209_A09	10.987	A09	1667890
A09	AX-176804139	AX-176804139_A09	11.712	A09	1812439
A09	AX-176804694	AX-176804694_A09	12.543	A09	2084773
A09	AX-176804118	AX-176804118_A09	18.74	A09	2560410
A09	AX-147232320	AX-147232320_B09	25.273	B09	4950162
A09	AX-176812743	AX-176812743_A09	32.413	A09	3782934
A09	AX-176803953	AX-176803953_A09	32.722	A09	3866152
A09	AX-147259992	AX-147259992_B09	34.986	B09	6246697
A09	AX-176805152	AX-176805152_B09	36.465	B09	6411723
A09	AX-147232462	AX-147232462_B09	36.979	B09	7211593
A09	AX-177643477	AX-177643477_A09	36.98	A09	4602354
A09	AX-176808197	AX-176808197_A09	37.811	A09	5515428
A09	AX-147260075	AX-147260075_A09	40.052	A09	5766770
A09	AX-177639225	AX-177639225_A09	40.96	A09	5949340
A09	AX-176821206	AX-176821206_A09	42.728	A09	6337352
A09	AX-177643836	AX-177643836_A09	43.037	A09	6405923
A09	AX-176794911	AX-176794911_A09	44.189	A09	6505633
A09	AX-147260113	AX-147260113_B09	44.2	B09	8777460
A09	AX-176815737	AX-176815737_A09	44.393	A09	6506573
A09	AX-176815417	AX-176815417_A09	51.739	A09	8096651
A09	AX-147232621	AX-147232621_A09	52.482	A09	8142473
A09	AX-177639564	AX-177639564_A09	55.213	A09	8403255
A09	AX-176810882	AX-176810882_A09	56.014	A09	8541831
A09	AX-176815415	AX-176815415_A09	56.354	A09	8683025
A09	AX-176824205	AX-176824205_A09	56.354	A09	8683095
A09	AX-176823690	AX-176823690_A09	56.973	A09	8771877
A09	AX-177638286	AX-177638286_A09	56.973	A09	8844393
A09	AX-177640298	AX-177640298_A09	57.281	A09	9253095
A09	AX-177643848	AX-177643848_A09	57.796	A09	9701799
A09	AX-177639146	AX-177639146_A09	58.627	A09	9839522
A09	AX-177640059	AX-177640059_A09	58.63	A09	9847832
A09	AX-177644182	AX-177644182_A09	58.934	A09	9895023
A09	AX-177640302	AX-177640302_A09	60.079	A09	10132153
A09	AX-176821260	AX-176821260_A09	60.189	A09	10136577
A09	AX-176796303	AX-176796303_A09	60.485	A09	10327874
A09	AX-147232744	AX-147232744_A09	60.511	A09	10780342
A09	AX-177642434	AX-177642434_A09	60.803	A09	10494700
A09	AX-176823968	AX-176823968_A09	61.11	A09	10558391
A09	AX-176817209	AX-176817209_A09	61.314	A09	11226024
A09	AX-177637115	AX-177637115_A09	62.039	A09	11657478
A09	AX-177643652	AX-177643652_A09	62.345	A09	11909002
A09	AX-177639586	AX-177639586_A09	62.347	A09	12052371
A09	AX-176795882	AX-176795882_A09	62.962	A09	12622655
A09	AX-177638591	AX-177638591_A09	62.976	A09	12471775
A09	AX-176799005	AX-176799005_A09	63.171	A09	12320312
A09	AX-147260558	AX-147260558_B09	63.581	B09	17806317
A09	AX-176805465	AX-176805465_A09	63.889	A09	12987566
A09	AX-147260553	AX-147260553_B09	64.093	B09	17656913
A09	AX-177638660	AX-177638660_A09	65.03	A09	12865520
A09	AX-177643862	AX-177643862_A09	67.18	A09	13448915
A09	AX-177637139	AX-177637139_A09	67.4	A09	13746241
A09	AX-177639837	AX-177639837_A09	68.644	A09	14347521
A09	AX-176806561	AX-176806561_A09	68.644	A09	14549717
A09	AX-176820912	AX-176820912_A09	68.705	A09	14986061
A09	AX-177639915	AX-177639915_A09	68.746	A09	14777969
A09	AX-177644072	AX-177644072_A09	69.053	A09	15814615
A09	AX-147260535	AX-147260535_A09	69.534	A09	16243318
A09	AX-177642353	AX-177642353_A09	70.508	A09	16044249
A09	AX-147232936	AX-147232936_A09	71.445	A09	16239280
A09	AX-177643790	AX-177643790_A09	71.856	A09	16475857
A09	AX-177644389	AX-177644389_A09	72.477	A09	17849965
A09	AX-176799326	AX-176799326_A09	72.508	A09	16936787
A09	AX-176820727	AX-176820727_A09	72.526	A09	17850493
A09	AX-177641755	AX-177641755_A09	72.579	A09	16814989
A09	AX-176823464	AX-176823464_A09	72.783	A09	18643075
A09	AX-176794187	AX-176794187_A09	72.885	A09	18572089
A09	AX-177639127	AX-177639127_A09	72.987	A09	19312359
A09	AX-177639509	AX-177639509_A09	72.987	A09	18196956
A09	AX-177641604	AX-177641604_A09	72.987	A09	18275365
A09	AX-177638046	AX-177638046_A09	73.502	A09	20493346
A09	AX-177641096	AX-177641096_A09	73.642	A09	20138021
A09	AX-177642195	AX-177642195_A09	73.851	A09	20980002
A09	AX-177639803	AX-177639803_A09	74.117	A09	20972943
A09	AX-177642226	AX-177642226_A09	74.321	A09	20328587
A09	AX-177643411	AX-177643411_A09	74.526	A09	20023444
A09	AX-177640052	AX-177640052_A09	74.73	A09	21208271
A09	AX-176802366	AX-176802366_A09	75.35	A09	21756928
A09	AX-177638324	AX-177638324_A09	75.76	A09	22001314
A09	AX-177642395	AX-177642395_A09	75.862	A09	22537806
A09	AX-177641979	AX-177641979_A09	75.964	A09	23418591
A09	AX-176791962	AX-176791962_B09	75.964	B09	29889609
A09	AX-147233144	AX-147233144_B09	76.169	B09	31886488
A09	AX-177639174	AX-177639174_A09	76.373	A09	28111052
A09	AX-176800733	AX-176800733_A09	76.373	A09	27478509
A09	AX-177644396	AX-177644396_A09	76.373	A09	26064165
A09	AX-147233171	AX-147233171_A09	76.373	A09	26729854
A09	AX-177639589	AX-177639589_A09	76.373	A09	25926239
A09	AX-177641108	AX-177641108_A09	76.373	A09	29244371
A09	AX-177644113	AX-177644113_A09	76.475	A09	27836951
A09	AX-177644098	AX-177644098_A09	76.475	A09	29211020
A09	AX-177642493	AX-177642493_A09	76.679	A09	30889373
A09	AX-147233234	AX-147233234_A09	76.781	A09	31547279
A09	AX-177637974	AX-177637974_A09	76.985	A09	29890856
A09	AX-177639182	AX-177639182_A09	77.19	A09	30633748
A09	AX-177638950	AX-177638950_A09	77.19	A09	30738777
A09	AX-177643767	AX-177643767_A09	77.291	A09	31230197
A09	AX-177642933	AX-177642933_A09	77.393	A09	30525097
A09	AX-177641906	AX-177641906_A09	77.393	A09	31993085
A09	AX-176816470	AX-176816470_A09	77.495	A09	30617795
A09	AX-176823095	AX-176823095_A09	77.597	A09	30740218
A09	AX-176813912	AX-176813912_A09	77.687	A09	33597797
A09	AX-177640958	AX-177640958_A09	77.801	A09	33274128
A09	AX-177640766	AX-177640766_A09	77.903	A09	35713835
A09	AX-177644031	AX-177644031_A09	78.053	A09	39752818
A09	AX-177642882	AX-177642882_A09	78.209	A09	38278633
A09	AX-177638954	AX-177638954_A09	78.413	A09	35745010
A09	AX-176820089	AX-176820089_A09	78.617	A09	34119870
A09	AX-176813982	AX-176813982_A09	78.719	A09	40784582
A09	AX-177643671	AX-177643671_A09	78.821	A09	38544461
A09	AX-177640677	AX-177640677_A09	79.232	A09	37489886
A09	AX-177641928	AX-177641928_A09	79.638	A09	35589763
A09	AX-177639930	AX-177639930_A09	79.643	A09	35211037
A09	AX-177644410	AX-177644410_A09	79.745	A09	36174665
A09	AX-176808995	AX-176808995_A09	80.052	A09	69928705
A09	AX-177639425	AX-177639425_A09	80.154	A09	65272104
A09	AX-177637318	AX-177637318_A09	80.154	A09	49906926
A09	AX-177638973	AX-177638973_A09	80.154	A09	69275481
A09	AX-177643723	AX-177643723_A09	80.256	A09	46274016
A09	AX-177643039	AX-177643039_A09	80.358	A09	65819098
A09	AX-176823098	AX-176823098_A09	80.562	A09	64747472
A09	AX-177642818	AX-177642818_A09	80.948	A09	61435928
A09	AX-177643482	AX-177643482_A09	81.074	A09	56376405
A09	AX-176796231	AX-176796231_A09	81.176	A09	43171599
A09	AX-177642547	AX-177642547_A09	81.176	A09	55758535
A09	AX-177639374	AX-177639374_A09	81.278	A09	61666872
A09	AX-177641103	AX-177641103_A09	81.332	A09	52095159
A09	AX-177637100	AX-177637100_A09	81.381	A09	42300516
A09	AX-176792543	AX-176792543_A09	81.497	A09	71846910
A09	AX-177641227	AX-177641227_A09	81.585	A09	71732354
A09	AX-177639936	AX-177639936_A09	81.585	A09	76508921
A09	AX-176800161	AX-176800161_A09	81.686	A09	77860347
A09	AX-177641872	AX-177641872_A09	81.788	A09	77074407
A09	AX-177641891	AX-177641891_A09	81.89	A09	72325868
A09	AX-177642856	AX-177642856_A09	81.992	A09	78984004
A09	AX-176814440	AX-176814440_A09	82.196	A09	80602670
A09	AX-177643106	AX-177643106_A09	82.401	A09	83944393
A09	AX-177641050	AX-177641050_A09	82.656	A09	84690741
A09	AX-177642988	AX-177642988_A09	82.913	A09	85762510
A09	AX-177642613	AX-177642613_A09	83.115	A09	81173942
A09	AX-176793275	AX-176793275_A09	83.322	A09	80577431
A09	AX-176823161	AX-176823161_A09	83.424	A09	79998946
A09	AX-176815942	AX-176815942_A09	83.542	A09	86008251
A09	AX-176822196	AX-176822196_A09	84.145	A09	88176187
A09	AX-176795424	AX-176795424_A09	84.653	A09	87765768
A09	AX-176795036	AX-176795036_A09	84.659	A09	88327928
A09	AX-176811494	AX-176811494_A09	84.66	A09	87134742
A09	AX-177641935	AX-177641935_A09	84.66	A09	91724365
A09	AX-176794708	AX-176794708_A09	84.66	A09	87540044
A09	AX-177638506	AX-177638506_A09	84.66	A09	90804798
A09	AX-177641291	AX-177641291_A09	84.66	A09	86300164
A09	AX-177639346	AX-177639346_A09	85.028	A09	92111752
A09	AX-177638325	AX-177638325_A09	85.275	A09	90138622
A09	AX-176800659	AX-176800659_A09	85.771	A09	88798871
A09	AX-147221557	AX-147221557_A09	85.891	A09	88537368
A09	AX-177640074	AX-177640074_A09	86.095	A09	92456218
A09	AX-176816939	AX-176816939_A09	86.926	A09	94525550
A09	AX-176815471	AX-176815471_A09	86.926	A09	96327396
A09	AX-177638878	AX-177638878_A09	86.926	A09	93877579
A09	AX-176815468	AX-176815468_A09	86.926	A09	94007040
A09	AX-176822955	AX-176822955_A09	86.926	A09	93882475
A09	AX-176820321	AX-176820321_A09	87.337	A09	97292868
A09	AX-177644429	AX-177644429_A09	87.439	A09	96779816
A09	AX-176815816	AX-176815816_A09	87.848	A09	97999197
A09	AX-176802732	AX-176802732_A09	87.85	A09	98028544
A09	AX-177638060	AX-177638060_A09	88.894	A09	99685483
A09	AX-177638748	AX-177638748_A09	88.894	A09	99298355
A09	AX-177638034	AX-177638034_A09	88.894	A09	98777330
A09	AX-176806259	AX-176806259_A09	89.409	A09	101508604
A09	AX-176823415	AX-176823415_A09	89.82	A09	101610994
A09	AX-176823647	AX-176823647_A09	90.335	A09	102355292
A09	AX-147261555	AX-147261555_A09	90.437	A09	102360599
A09	AX-176795953	AX-176795953_A09	90.539	A09	101854597
A09	AX-176823494	AX-176823494_A09	90.743	A09	102041329
A09	AX-176823807	AX-176823807_A09	90.948	A09	102230427
A09	AX-147233783	AX-147233783_A09	92.1	A09	102965540
A09	AX-176821564	AX-176821564_A09	92.1	A09	103364319
A09	AX-177640143	AX-177640143_A09	92.511	A09	103769551
A09	AX-176797662	AX-176797662_A09	92.511	A09	103700067
A09	AX-176797227	AX-176797227_A09	92.818	A09	104469553
A09	AX-176800465	AX-176800465_A09	93.125	A09	104348880
A09	AX-147233827	AX-147233827_A09	93.33	A09	104256927
A09	AX-176815953	AX-176815953_A09	93.741	A09	104808181
A09	AX-176809084	AX-176809084_A09	94.256	A09	105384225
A09	AX-176816808	AX-176816808_A09	94.256	A09	104992596
A09	AX-177641895	AX-177641895_A09	94.256	A09	105201278
A09	AX-147233874	AX-147233874_A09	94.46	A09	105479528
A09	AX-176811134	AX-176811134_A09	94.664	A09	105999726
A09	AX-177639683	AX-177639683_A09	94.766	A09	105950271
A09	AX-176805413	AX-176805413_A09	95.073	A09	106039456
A09	AX-177639606	AX-177639606_A09	95.484	A09	106327721
A09	AX-177637339	AX-177637339_A09	95.689	A09	106589222
A09	AX-176794464	AX-176794464_A09	95.893	A09	106764695
A09	AX-147261742	AX-147261742_A09	96.304	A09	107449118
A09	AX-147233960	AX-147233960_A09	96.508	A09	108205633
A09	AX-176800710	AX-176800710_A09	96.61	A09	108569529
A09	AX-176812920	AX-176812920_A09	96.712	A09	108714223
A09	AX-176807007	AX-176807007_A09	97.123	A09	109155016
A09	AX-176822968	AX-176822968_A09	97.327	A09	109210372
A09	AX-147234023	AX-147234023_A09	97.634	A09	109452866
A09	AX-176797193	AX-176797193_A09	98.045	A09	109573302
A09	AX-176818613	AX-176818613_A09	98.687	A09	109592312
A09	AX-177642426	AX-177642426_A09	100.817	A09	110283873
A09	AX-147234119	AX-147234119_A09	104.385	A09	110843484
A09	AX-176820785	AX-176820785_A09	105.324	A09	110943563
A09	AX-176793840	AX-176793840_A09	105.734	A09	111222661
A09	AX-176791407	AX-176791407_A09	106.145	A09	111383578
A09	AX-177638404	AX-177638404_A09	106.35	A09	111663402
A09	AX-177637470	AX-177637470_A09	107.181	A09	111884467
A09	AX-176802696	AX-176802696_A09	108.225	A09	112044012
A09	AX-177643598	AX-177643598_A09	108.95	A09	112226730
A09	AX-147234289	AX-147234289_A09	109.052	A09	112790364
A09	AX-147234275	AX-147234275_B09	109.162	B09	156494979
A09	AX-147262358	AX-147262358_B09	111.766	B09	155865225
A09	AX-147234336	AX-147234336_B09	112.176	B09	155865455
A09	AX-147262366	AX-147262366_B09	112.178	B09	155907752
A09	AX-147234337	AX-147234337_B09	112.869	B09	155865439
A09	AX-177644154	AX-177644154_A09	113.002	A09	113139013
A09	AX-176807487	AX-176807487_A09	113.104	A09	113161330
A09	AX-177642648	AX-177642648_A09	115.254	A09	113600823
A09	AX-177638384	AX-177638384_A09	115.769	A09	113696816
A09	AX-147234396	AX-147234396_A09	117.469	A09	114174974
A09	AX-147234411	AX-147234411_A09	117.88	A09	114373294
A09	AX-147234421	AX-147234421_A09	117.88	A09	114591537
A09	AX-176819108	AX-176819108_A09	117.88	A09	114431605
A09	AX-176791963	AX-176791963_B09	119.804	B09	154019172
A09	AX-147234469	AX-147234469_B09	120.319	B09	153836516
A09	AX-147262199	AX-147262199_A09	120.421	A09	114976560
A09	AX-177643916	AX-177643916_A09	121.146	A09	115299275
A09	AX-177643806	AX-177643806_A09	125.716	A09	115762573
A09	AX-177641266	AX-177641266_A09	126.547	A09	115942097
A09	AX-177641586	AX-177641586_A09	127.378	A09	116019016
A09	AX-176820667	AX-176820667_A09	127.48	A09	116171073
A09	AX-177641006	AX-177641006_A09	128.205	A09	116206476
A09	AX-177644564	AX-177644564_A09	128.306	A09	116280026
A09	AX-176795341	AX-176795341_A09	129.199	A09	116360640
A09	AX-177642009	AX-177642009_A09	129.868	A09	116401744
A09	AX-176811256	AX-176811256_A09	130.073	A09	116400946
A09	AX-147234622	AX-147234622_A09	130.798	A09	116544821
A09	AX-177644542	AX-177644542_A09	135.37	A09	116823234
A09	AX-176800446	AX-176800446_A09	135.37	A09	116823164
A09	AX-177639116	AX-177639116_A09	135.841	A09	116750541
A09	AX-147262024	AX-147262024_A09	136.089	A09	116750514
A09	AX-177641368	AX-177641368_B09	137.539	B09	150880414
A09	AX-177637839	AX-177637839_A09	138.083	A09	116850113
A09	AX-177641676	AX-177641676_A09	140.009	A09	117112153
A09	AX-177637872	AX-177637872_A09	140.316	A09	117204923
A09	AX-176821533	AX-176821533_A09	140.52	A09	117176847
A09	AX-177637151	AX-177637151_A09	140.827	A09	117195164
A09	AX-177638380	AX-177638380_A09	142.418	A09	117467575
A09	AX-176824210	AX-176824210_A09	142.482	A09	117448826
A09	AX-176819270	AX-176819270_A09	142.52	A09	117448756
A09	AX-177637201	AX-177637201_A09	144.109	A09	117718800
A09	AX-177638751	AX-177638751_A09	144.313	A09	117717416
A09	AX-147234706	AX-147234706_B09	144.415	B09	149399438
A09	AX-147234723	AX-147234723_A09	146.796	A09	118030209
A09	AX-147261920	AX-147261920_A09	147.001	A09	118043772
A09	AX-177641634	AX-177641634_A09	148.045	A09	118241853
A09	AX-177637375	AX-177637375_A09	148.151	A09	118333086
A09	AX-177644007	AX-177644007_A09	155.334	A09	119007220
A09	AX-177641606	AX-177641606_A09	155.538	A09	119100390
A09	AX-177639032	AX-177639032_A09	156.263	A09	119347260
A09	AX-147234788	AX-147234788_A09	156.674	A09	119159028
A09	AX-177637161	AX-177637161_A09	158.677	A09	119670059
A09	AX-176824197	AX-176824197_A09	159.119	A09	119985566
A09	AX-176804641	AX-176804641_A09	159.119	A09	119985496
A09	AX-176799547	AX-176799547_A09	159.425	A09	120159408
A09	AX-177643623	AX-177643623_A09	159.734	A09	120393997
A10	AX-177639268	AX-177639268_A10	0	A10	211936
A10	AX-177637741	AX-177637741_A10	0.421	A10	286051
A10	AX-177643466	AX-177643466_A10	2.576	A10	534615
A10	AX-147234897	AX-147234897_A10	3.301	A10	776149
A10	AX-147234960	AX-147234960_A10	12.326	A10	1563749
A10	AX-147234967	AX-147234967_A10	12.841	A10	1649507
A10	AX-177640099	AX-177640099_A10	12.943	A10	1637871
A10	AX-147234968	AX-147234968_A10	13.05	A10	1674409
A10	AX-147235002	AX-147235002_A10	16.49	A10	2065992
A10	AX-147235016	AX-147235016_A10	18.869	A10	2301114
A10	AX-177640375	AX-177640375_A10	19.945	A10	2344649
A10	AX-176793636	AX-176793636_A10	23.239	A10	2453205
A10	AX-177638671	AX-177638671_A10	23.651	A10	2443455
A10	AX-177641924	AX-177641924_A10	24.166	A10	2565015
A10	AX-176815491	AX-176815491_A10	24.37	A10	2581114
A10	AX-176815492	AX-176815492_A10	24.37	A10	2564344
A10	AX-176820298	AX-176820298_A10	28.95	A10	3034426
A10	AX-177639716	AX-177639716_A10	30.65	A10	3229329
A10	AX-176823716	AX-176823716_A10	33.483	A10	3576901
A10	AX-176796516	AX-176796516_A10	34.014	A10	3678266
A10	AX-176809605	AX-176809605_A10	34.529	A10	3701922
A10	AX-177638408	AX-177638408_A10	34.631	A10	3732070
A10	AX-176799703	AX-176799703_A10	35.251	A10	3912780
A10	AX-147235150	AX-147235150_A10	35.662	A10	3831537
A10	AX-176794614	AX-176794614_A10	40.103	A10	4483076
A10	AX-176816121	AX-176816121_A10	40.103	A10	4507041
A10	AX-177639952	AX-177639952_A10	40.334	A10	5011782
A10	AX-176816787	AX-176816787_A10	41.138	A10	5162426
A10	AX-147263384	AX-147263384_A10	41.138	A10	5258824
A10	AX-147235264	AX-147235264_B10	41.549	B10	10433073
A10	AX-176815985	AX-176815985_A10	43.028	A10	5502437
A10	AX-177639953	AX-177639953_A10	44.072	A10	5685640
A10	AX-176798088	AX-176798088_A10	44.38	A10	5713138
A10	AX-176813378	AX-176813378_A10	45.533	A10	5820501
A10	AX-177642896	AX-177642896_A10	48.089	A10	6143775
A10	AX-176811255	AX-176811255_A10	51.859	A10	6895293
A10	AX-177640390	AX-177640390_A10	52.271	A10	7225841
A10	AX-176801137	AX-176801137_A10	52.271	A10	7086860
A10	AX-177640388	AX-177640388_A10	52.475	A10	7245272
A10	AX-176806924	AX-176806924_A10	52.475	A10	7478930
A10	AX-176806231	AX-176806231_A10	52.602	A10	7370061
A10	AX-177640387	AX-177640387_A10	52.727	A10	7260667
A10	AX-147246858	AX-147246858_B04	53.027	B04	5743686
A10	AX-147246852	AX-147246852_B04	53.144	B04	5742062
A10	AX-176792137	AX-176792137_B04	53.566	B04	5743085
A10	AX-147246853	AX-147246853_B04	53.834	B04	5742256
A10	AX-147246847	AX-147246847_B04	53.872	B04	5740803
A10	AX-147246854	AX-147246854_B04	54.28	B04	5742928
A10	AX-147246834	AX-147246834_B04	54.633	B04	5691132
A10	AX-176823888	AX-176823888_A10	55.359	A10	7704338
A10	AX-177639098	AX-177639098_A10	55.874	A10	7905487
A10	AX-177639376	AX-177639376_A10	57.244	A10	8296777
A10	AX-177638512	AX-177638512_A10	57.552	A10	8900142
A10	AX-177638871	AX-177638871_A10	58.067	A10	9060314
A10	AX-176802898	AX-176802898_A10	58.688	A10	9124939
A10	AX-147235510	AX-147235510_A10	59.843	A10	10341287
A10	AX-177638889	AX-177638889_A10	59.945	A10	9837303
A10	AX-176800709	AX-176800709_A10	60.144	A10	10153209
A10	AX-177641650	AX-177641650_A10	60.148	A10	10448580
A10	AX-147263653	AX-147263653_A10	60.15	A10	10486487
A10	AX-177640399	AX-177640399_A10	60.15	A10	10320772
A10	AX-176812386	AX-176812386_A10	60.252	A10	10545420
A10	AX-177639404	AX-177639404_A10	60.456	A10	10325172
A10	AX-176817887	AX-176817887_A10	60.661	A10	10614817
A10	AX-147235523	AX-147235523_A10	60.661	A10	10648396
A10	AX-177639955	AX-177639955_A10	60.661	A10	10426993
A10	AX-176820425	AX-176820425_A10	60.968	A10	11056400
A10	AX-177639081	AX-177639081_A10	61.275	A10	11276019
A10	AX-176824130	AX-176824130_A10	61.275	A10	11254765
A10	AX-177640105	AX-177640105_A10	61.686	A10	11386084
A10	AX-176795481	AX-176795481_A10	62.097	A10	11449369
A10	AX-147263675	AX-147263675_A10	62.301	A10	11428226
A10	AX-177643318	AX-177643318_A10	62.609	A10	11427998
A10	AX-176792979	AX-176792979_A10	62.916	A10	11865139
A10	AX-176823889	AX-176823889_A10	63.12	A10	12166437
A10	AX-176801742	AX-176801742_A10	63.531	A10	12262263
A10	AX-176822081	AX-176822081_A10	64.256	A10	12736686
A10	AX-177637247	AX-177637247_A10	64.256	A10	12674111
A10	AX-177639958	AX-177639958_A10	64.981	A10	13625649
A10	AX-177640432	AX-177640432_A10	65.289	A10	13640691
A10	AX-147263718	AX-147263718_A10	65.687	A10	13540234
A10	AX-177639960	AX-177639960_A10	65.699	A10	13533927
A10	AX-176803066	AX-176803066_A10	66.007	A10	16033565
A10	AX-176819246	AX-176819246_A10	66.007	A10	14944315
A10	AX-177644541	AX-177644541_A10	66.007	A10	16033495
A10	AX-177638630	AX-177638630_A10	66.007	A10	16044463
A10	AX-177637437	AX-177637437_A10	66.007	A10	14545205
A10	AX-177637568	AX-177637568_A10	66.211	A10	16663098
A10	AX-176822436	AX-176822436_A10	66.415	A10	17041547
A10	AX-176820333	AX-176820333_A10	66.93	A10	17664425
A10	AX-177638243	AX-177638243_A10	67.085	A10	17664256
A10	AX-177639034	AX-177639034_A10	67.236	A10	17933790
A10	AX-177639963	AX-177639963_A10	67.338	A10	17980428
A10	AX-177637762	AX-177637762_A10	67.645	A10	19499920
A10	AX-177638663	AX-177638663_A10	67.85	A10	21694160
A10	AX-177643062	AX-177643062_A10	67.952	A10	18912769
A10	AX-176822644	AX-176822644_A10	68.053	A10	21123400
A10	AX-176820598	AX-176820598_A10	68.569	A10	23319751
A10	AX-147235686	AX-147235686_A10	68.877	A10	22192550
A10	AX-177644452	AX-177644452_A10	69.081	A10	23328351
A10	AX-176820295	AX-176820295_A10	69.388	A10	23035862
A10	AX-176823217	AX-176823217_A10	69.662	A10	22155907
A10	AX-176821452	AX-176821452_A10	69.798	A10	24223790
A10	AX-177637778	AX-177637778_A10	69.9	A10	23230632
A10	AX-176796521	AX-176796521_A10	70.002	A10	24243431
A10	AX-147235716	AX-147235716_A10	70.622	A10	24631916
A10	AX-147235715	AX-147235715_A10	70.724	A10	24631951
A10	AX-176805119	AX-176805119_A10	70.724	A10	24602040
A10	AX-177643695	AX-177643695_A10	70.928	A10	27400379
A10	AX-176799036	AX-176799036_A10	70.928	A10	27622529
[truncated: 2,673 more rows]
